# Supplementary material for: The Key Metabolites in Rice Quality Formation of Conventional japonica Varieties
Source: Curr Issues Mol Biol. 2023 Jan 20;45(2):990–1001. doi: 10.3390/cimb45020064 (PMC9955130; doi:10.3390/cimb45020064)
Supplement: Supplementary file 1 [file cimb-45-00064-s001.zip]

Archive with 7 entries (7 files):
- Figure S1.pdf
- Figure S2.pdf
- Table S1.pdf
- Table S2.xls
- Table S3.xls
- Table S4.xls
- Table S5.xlsx
