# Supplementary material for: The Key Metabolites in Rice Quality Formation of Conventional japonica Varieties
Source: Curr Issues Mol Biol. 2023 Jan 20;45(2):990–1001. doi: 10.3390/cimb45020064 (PMC9955130; doi:10.3390/cimb45020064)
Supplement: Supplementary file 1 [file cimb-45-00064-s001.zip › Table S2.xls]

## Sheet: YD3_vs_HD5
Table S2. DMs identification information between YD3_vs_HD5
ID	Metabolite	Metab ID	KEGG Compound ID	Library ID	M/Z	Mode	Adducts	Formula	Retention time	RSD	Fragmentation Score	Theoretical Fragmentation Score	Mass Error	CAS ID	KEGG Compound First Category	KEGG Compound Second Category	KEGG Pathway ID	KEGG Pathway Description	KEGG Pathway First Category	KEGG Pathway Second Category	HMDB Superclass	HMDB Class	HMDB Subclass	YD3_1	YD3_2	YD3_3	HD5_1	HD5_2	HD5_3
pos_57	5-Hydroxyindoleacetic acid	metab_54	C05635	54-16-0;HMDB0000763	192.065	pos	M+H, M+NH4, M+H-H2O	C10H9NO3	3.2765	0.0179513	81	-	-0.783115	54-16-0	-	-	map01100;map00380	Metabolic pathways;Tryptophan metabolism	Metabolism;Metabolism	Global and overview maps;Amino acid metabolism	Organoheterocyclic compounds	Indoles and derivatives	Indolyl carboxylic acids and derivatives	5.1796	5.2195	5.211	5.304	5.4092	5.5008
pos_79	Apigenin 7-xylosyl-(1->2)-glucoside	metab_76	-	LMPK12110353	565.155	pos	M+H, M+Na, M+H-H2O	C26H28O14	3.9718	0.0315314	37.1	-	-0.117196	-	-	-	-	-	-	-	-	-	-	4.0104	3.8163	3.421	3.1526	3.1584	3.156
pos_85	13(S)-HOTrE	metab_82	C16316	-	295.226	pos	M+H-H2O, M+H, M+H-2H2O	C18H30O3	6.0224	0.00886887	53.9	-	-1.00128	-	-	-	map00592	alpha-Linolenic acid metabolism	Metabolism	Lipid metabolism	-	-	-	6.2328	6.245	6.4172	5.6198	5.3544	5.8113
pos_90	(+/-)13-HpODE	metab_87	-	-	295.227	pos	M+H-H2O, M+H, M+H-2H2O	C18H32O4	6.1726	0.0033077	43.9	-	-0.796722	-	-	-	-	-	-	-	-	-	-	6.25	6.2373	6.3725	5.8643	5.5586	5.9812
pos_105	Pinolenic Acid	metab_102	-	HMDB0256562;LMFA01030344	296.258	pos	M+H, M+NH4, M+H-H2O	C18H30O2	6.3026	0.00303822	49.8	-	-0.687491	-	-	-	-	-	-	-	Lipids and lipid-like molecules	Fatty Acyls	Lineolic acids and derivatives	6.3706	6.2573	6.2721	6.1211	6.0871	6.1537
pos_153	Beta-D-Galactopyranosyl-(1->3)-beta-D-galactopyranosyl-(1->6)-D-galactose	metab_150	-	HMDB0038853	543.132	pos	M+NH4, M+K	C18H32O16	0.5448	0.0141626	-	38.3	-0.774381	-	-	-	-	-	-	-	Organic oxygen compounds	Organooxygen compounds	Carbohydrates and carbohydrate conjugates	6.0629	6.216	5.7817	5.658	5.6473	5.6857
pos_308	Narbonolide	metab_303	C11997	-	353.23	pos	M+H, M+Na	C20H32O5	6.0224	0.0112339	51.1	-	-7.10842	-	-	-	map01100;map01110	Metabolic pathways;Biosynthesis of secondary metabolites	Metabolism;Metabolism	Global and overview maps;Global and overview maps	-	-	-	4.8136	4.9123	5.2024	3.9145	3.9204	4.31
pos_636	(S,Z)-Lyratol acetate	metab_626	-	HMDB0031840	195.138	pos	M+H-H2O, M+H	C12H18O2	6.0224	0.0138089	43	-	-0.770832	79549-21-6	-	-	-	-	-	-	Organic acids and derivatives	Carboxylic acids and derivatives	Carboxylic acid derivatives	5.5417	5.5949	5.7665	5.0577	4.8898	5.1124
pos_733	Glycerophosphocholine	metab_721	C00670	HMDB0008390;HMDB0008259;HMDB0008291;HMDB0008391;HMDB0008228;HMDB0008161;HMDB0008820;HMDB0008096;HMDB0008358;HMDB0008194;HMDB0011225;HMDB0008456;HMDB0007930;HMDB0007994;HMDB0008261;HMDB0008392;HMDB0011228;HMDB0008489;HMDB0008195;HMDB0008557;HMDB0008588;HMDB0008491;HMDB0000086;HMDB0008620;HMDB0008622;HMDB0008258;HMDB0008062;HMDB0007963;HMDB0008720;HMDB0008422;HMDB0008524;HMDB0008719;HMDB0008523;HMD…	258.11	pos	M+H	C8H20NO6P	0.4557	0.00389727	97.2	-	-0.507047	28319-77-9	-	-	map00565;map00564	Ether lipid metabolism;Glycerophospholipid metabolism	Metabolism;Metabolism	Lipid metabolism;Lipid metabolism	Lipids and lipid-like molecules	Glycerophospholipids	Glycerophosphocholines	5.8155	5.8535	5.7757	6.0238	6.0332	6.1103
pos_947	Hypoxanthine	metab_924	C00262	HMDB0000157;68-94-0	137.046	pos	M+H	C5H4N4O	1.4015	0.0136904	88.6	-	-0.45029	68-94-0	-	-	map01100;map00230	Metabolic pathways;Purine metabolism	Metabolism;Metabolism	Global and overview maps;Nucleotide metabolism	Organoheterocyclic compounds	Imidazopyrimidines	Purines and purine derivatives	5.4889	5.3243	5.3801	4.972	4.7827	4.8336
pos_968	2-Pyrrolidinone	metab_945	C11118	HMDB0002039	86.0606	pos	M+H	C4H7NO	1.8065	0.00692708	48.6	-	6.2522	616-45-5	-	-	-	-	-	-	Organoheterocyclic compounds	Pyrrolidines	Pyrrolidones	5.3206	5.1819	5.2932	5.4718	5.5635	5.4834
pos_976	1H-Indole-3-acetamide	metab_953	C02693	HMDB0029739	349.166	pos	2M+H	C10H10N2O	1.8683	0.0122976	-	53.1	-0.633198	879-37-8	-	-	map01100;map00380	Metabolic pathways;Tryptophan metabolism	Metabolism;Metabolism	Global and overview maps;Amino acid metabolism	Organoheterocyclic compounds	Indoles and derivatives	Indoles	4.2302	3.1419	3.0048	4.3028	5.1437	5.0361
pos_1013	3-Vinylcatechol	metab_989	C07085	-	137.06	pos	M+H	C8H8O2	2.0673	0.016696	53.7	-	-0.360878	-	-	-	map01100	Metabolic pathways	Metabolism	Global and overview maps	-	-	-	5.4985	5.5558	5.448	5.6626	5.8494	5.7227
pos_1025	Tetrahydroharmol	metab_1000	-	HMDB0029835	427.207	pos	2M+Na	C12H14N2O	2.1701	0.0432435	-	50.6	-7.85546	17952-75-9	-	-	-	-	-	-	Alkaloids and derivatives	Harmala alkaloids	_	5.2011	4.6202	3.7317	3.1569	3.1628	3.1604
pos_1058	2-Propenal, 3-(1,3-benzodioxol-5-yl)-	metab_1031	-	-	177.055	pos	M+H	C10H8O3	2.4579	0.0135723	43.2	-	-0.653002	-	-	-	-	-	-	-	-	-	-	5.5588	5.3627	5.2696	4.6912	4.7098	4.7898
pos_1059	Feruloylputrescine	metab_1032	C10497	HMDB0033463	265.154	pos	M+H	C14H20N2O3	2.4579	0.00626689	61.2	-	-0.783273	501-13-3	-	-	map01100;map00330	Metabolic pathways;Arginine and proline metabolism	Metabolism;Metabolism	Global and overview maps;Amino acid metabolism	Phenylpropanoids and polyketides	Cinnamic acids and derivatives	Hydroxycinnamic acids and derivatives	6.6818	6.4738	6.3769	5.6051	5.6268	5.7568
pos_1148	3,4,5-trihydroxy-6-({15-hydroxy-13-oxo-6,8,20-trioxapentacyclo[10.8.0.0,.0,.0,]icosa-1,4,9,11,14,16,18-heptaen-11-yl}oxy)oxane-2-carboxylic acid	metab_1117	-	-	528.111	pos	M+ACN+H	C23H18O12	3.518	0.0215915	-	69.5	-4.88524	-	-	-	-	-	-	-	-	-	-	3.6859	3.4107	3.3979	4.5195	4.2656	4.3827
pos_1154	N-Acetylserotonin	metab_1123	C00978	1210-83-9;HMDB0001238	219.113	pos	M+H	C12H14N2O2	3.6375	0.0720169	78.5	-	-0.334815	1210-83-9	-	-	map01100;map01110;map00380	Metabolic pathways;Biosynthesis of secondary metabolites;Tryptophan metabolism	Metabolism;Metabolism;Metabolism	Global and overview maps;Global and overview maps;Amino acid metabolism	Organoheterocyclic compounds	Indoles and derivatives	Hydroxyindoles	4.0184	3.9437	3.671	4.1754	4.1597	4.1803
pos_1381	5-Deoxydiplosporin	metab_1318	-	HMDB0030681	458.253	pos	2M+ACN+H	C12H16O3	6.0769	0.00741151	-	65	-1.20971	-	-	-	-	-	-	-	Organoheterocyclic compounds	Pyrans	Pyranones and derivatives	5.0095	4.9546	5.1282	4.8189	4.8035	4.8464
pos_1467	MG(18:2(9Z,12Z)/0:0/0:0)[rac]	metab_1376	-	LMGL01010006;HMDB0242115	355.284	pos	M+H	C21H38O4	6.2204	0.0157352	58.6	-	-0.620982	-	-	-	-	-	-	-	Lipids and lipid-like molecules	Fatty Acyls	Lineolic acids and derivatives	6.0424	6.0429	6.0009	6.2353	6.1505	6.1212
pos_1496	Gamma-Eudesmol rhamnoside	metab_1395	-	HMDB0037961	401.289	pos	M+CH3OH+H	C21H36O5	6.2684	0.00301032	-	77.1	-0.882111	349112-31-8	-	-	-	-	-	-	Lipids and lipid-like molecules	Prenol lipids	Sesquiterpenoids	6.6201	6.6922	6.6564	6.4983	6.526	6.5809
pos_1544	Palmitoyl Ethanolamide	metab_1437	C16512	LMFA08040057;HMDB0002100;LMFA08040013	300.289	pos	M+H	C18H37NO2	6.3506	0.00936934	49.5	-	-0.904318	544-31-0	-	-	-	-	-	-	Organic acids and derivatives	Carboximidic acids and derivatives	Carboximidic acids	5.8719	5.8122	5.9185	5.652	5.657	5.6746
pos_1990	TG(16:0/18:1/18:1)	metab_1846	C00422	HMDB0044116;HMDB0303020;HMDB0044089;HMDB0005382;HMDB0044088	876.801	pos	M+NH4	C55H102O6	8.1558	0.0039156	81.6	-	-0.797952	-	Lipids	Fats	map01100;map00561	Metabolic pathways;Glycerolipid metabolism	Metabolism;Metabolism	Global and overview maps;Lipid metabolism	Lipids and lipid-like molecules	Glycerolipids	Triradylcglycerols	6.6515	6.7414	6.6885	6.5701	6.5284	6.5631
pos_2446	PC(16:0/2:0)	metab_2289	-	LMGP01010612;HMDB0062195	538.35	pos	M+H	C26H52NO8P	8.3621	0.0422485	56.9	-	-0.357362	74389-68-7	-	-	-	-	-	-	Lipids and lipid-like molecules	Glycerophospholipids	Glycerophosphocholines	4.8011	4.8765	4.8367	5.1156	4.9883	5.0885
pos_2778	TG(18:1(9Z)/18:1(9Z)/18:3(6Z,9Z,12Z))[iso6]	metab_2594	-	-	881.758	pos	M+H	C57H100O6	7.3589	0.0373702	40	-	-1.84957	-	-	-	-	-	-	-	-	-	-	5.7863	5.7478	5.6648	5.599	5.4635	5.5604
pos_2828	DG(15:0/24:1(15Z)/0:0)	metab_2634	C00165	HMDB0007094	682.633	pos	M+NH4	C42H80O5	7.1462	0.0169832	-	59	-1.7777	-	-	-	-	-	-	-	Lipids and lipid-like molecules	Glycerolipids	Diradylglycerols	5.6575	5.8483	5.735	5.4395	5.4077	5.5226
pos_2947	N-Stearoylsphingosine	metab_2743	C00195	HMDB0004950	588.535	pos	M+Na	C36H71NO3	6.8376	0.0274546	-	79.3	3.37376	2304-81-6	-	-	map01100;map00600	Metabolic pathways;Sphingolipid metabolism	Metabolism;Metabolism	Global and overview maps;Lipid metabolism	Lipids and lipid-like molecules	Sphingolipids	Ceramides	4.9288	4.7551	5.0264	4.4044	4.1728	4.1703
pos_2952	Cer(d16:1(4E)/20:0(2OH))	metab_2748	-	LMSP02010084	582.545	pos	M+H	C36H71NO4	6.8239	0.0131518	85.9	-	-0.244353	-	-	-	-	-	-	-	-	-	-	5.7621	5.8428	5.6217	5.5399	5.4053	5.432
pos_3008	Cer(d16:2(4E,6E)/20:0(2OH))	metab_2799	-	LMSP02010089	580.53	pos	M+H	C36H69NO4	6.7005	0.0372523	91.3	-	-0.281392	-	-	-	-	-	-	-	-	-	-	6.1266	6.3025	6.2697	5.993	5.9018	6.0511
pos_3397	13(S)-HODE	metab_3136	C14762	-	279.232	pos	M+H-H2O	C18H32O3	6.1657	0.0193213	57.3	-	-0.71532	-	-	-	map00591	Linoleic acid metabolism	Metabolism	Lipid metabolism	-	-	-	5.5643	5.5866	5.7812	5.1022	4.9951	5.3239
pos_3486	12-OPDA	metab_3197	C01226	HMDB0301804	293.211	pos	M+H	C18H28O3	6.0564	0.0559639	84.6	-	-1.12349	85551-10-6	-	-	map01100;map00592;map01110	Metabolic pathways;alpha-Linolenic acid metabolism;Biosynthesis of secondary metabolites	Metabolism;Metabolism;Metabolism	Global and overview maps;Lipid metabolism;Global and overview maps	Lipids and lipid-like molecules	Fatty Acyls	Eicosanoids	4.8549	4.7849	4.9173	4.0152	4.0211	4.5646
pos_3526	(3E,5Z)-3,5-Octadien-1-ol	metab_3228	-	HMDB0040149	109.101	pos	M+H-H2O	C8H14O	6.0292	0.00273911	-	45.3	1.7145	70664-95-8	-	-	-	-	-	-	Lipids and lipid-like molecules	Fatty Acyls	Fatty alcohols	4.9834	4.9968	5.0784	4.7175	4.6201	4.7828
pos_3533	Isokobusone	metab_3235	C16977	HMDB0036791	255.195	pos	M+CH3OH+H	C14H22O2	6.0224	0.022262	-	61	-1.58445	24173-72-6	-	-	-	-	-	-	Organic oxygen compounds	Organooxygen compounds	Alcohols and polyols	4.8714	4.95	5.1818	3.6386	3.6444	3.8768
pos_3778	6-[2-(2H-1,3-benzodioxol-5-yl)ethyl]-4-hydroxy-5,6-dihydro-2H-pyran-2-one	metab_3460	-	-	280.118	pos	M+NH4	C14H14O5	3.9586	0.0168252	-	31.8	-0.843801	-	-	-	-	-	-	-	-	-	-	5.6327	5.4694	5.2448	4.6549	4.6503	4.7295
pos_3824	4-t-Butylbenzoic acid	metab_3505	C14535	-	179.106	pos	M+H	C11H14O2	3.3782	0.0434122	40.3	-	-1.01273	98-73-7	-	-	-	-	-	-	-	-	-	3.442	3.3919	3.2832	4.0126	4.1068	4.1276
pos_3865	Terbutaline	metab_3545	C07129	HMDB0015009	248.128	pos	M+Na	C12H19NO3	2.9004	0.144721	-	58.6	9.10238	23031-25-6	-	-	-	-	-	-	Benzenoids	Phenols	Benzenediols	4.0071	4.0773	4.2425	2.7782	2.7841	2.869
pos_3866	Lysyl-Tyrosine	metab_3546	-	HMDB0028963	348.134	pos	M+K	C15H23N3O4	2.8936	0.0173459	-	72.4	6.66446	35978-98-4	-	-	-	-	-	-	Organic acids and derivatives	Carboxylic acids and derivatives	Amino acids, peptides, and analogues	1.8303	1.824	1.8114	3.0457	4.8554	4.1544
pos_3902	3,4,5-trihydroxy-6-{[3-hydroxy-2-methoxy-6-(3,5,7-trihydroxy-2H-chromen-2-ylidene)cyclohexa-2,4-dien-1-ylidene]oxy}oxane-2-carboxylic acid	metab_3581	-	-	527.137	pos	M+CH3OH+H	C22H22O13	2.6361	0.0325118	-	73.2	-5.86513	-	-	-	-	-	-	-	-	-	-	4.293	4.5744	3.3407	5.1808	5.4229	5.102
pos_3905	3,4,5-trihydroxy-6-{4-[(1E)-3-oxo-3-[(3,4,5,6-tetrahydroxyoxan-2-yl)methoxy]prop-1-en-1-yl]phenoxy}oxane-2-carboxylic acid	metab_3583	-	-	485.126	pos	M+H-H2O	C21H26O14	2.6361	0.0242109	-	58.3	-5.31907	-	-	-	-	-	-	-	-	-	-	5.0822	5.1179	4.2864	3.7886	3.6642	3.6618
pos_3923	(3,4,5,6-tetrahydroxyoxan-2-yl)methyl (2E)-3-(3,4-dihydroxyphenyl)prop-2-enoate	metab_3600	-	-	325.092	pos	M+H-H2O	C15H18O9	2.492	0.0125934	-	56.5	-0.846969	-	-	-	-	-	-	-	-	-	-	3.7864	4.5475	3.6614	4.8185	5.0517	4.7038
pos_3961	6-[2-carboxy-2,2-bis(hydroxymethyl)ethoxy]-3,4,5-trihydroxyoxane-2-carboxylic acid	metab_3636	-	-	653.182	pos	2M+H	C11H18O11	2.2182	0.0143179	-	43.1	7.95003	-	-	-	-	-	-	-	-	-	-	3.9199	3.9135	3.9007	4.1598	4.2539	4.0658
pos_3986	3-Acetyl-6-methoxybenzaldehyde	metab_3660	C10667	-	179.07	pos	M+H	C10H10O3	2.0673	0.00625219	43.6	-	-0.818579	531-99-7	-	-	-	-	-	-	-	-	-	5.5185	5.5485	5.4843	5.6119	5.7488	5.6467
pos_4189	Acetyl-DL-Valine	metab_3853	-	-	160.097	pos	M+H	C7H13NO3	0.7087	0.00789225	55.1	-	-0.7786	-	-	-	-	-	-	-	-	-	-	5.8165	5.8747	5.823	5.7134	5.7204	5.6752
pos_4266	3-Dehydroxycarnitine	metab_3918	C01181	HMDB0001161	184.073	pos	M+K	C7H15NO2	0.613	0.0196931	-	32.2	-2.16583	407-64-7	-	-	map01100;map00310;map02010	Metabolic pathways;Lysine degradation;ABC transporters	Metabolism;Metabolism;Environmental Information Processing	Global and overview maps;Amino acid metabolism;Membrane transport	Lipids and lipid-like molecules	Fatty Acyls	Fatty acids and conjugates	4.5246	4.4312	4.408	4.6307	4.6366	4.7338
pos_4274	4-PIOL	metab_3926	C13710	-	169.097	pos	M+H	C8H12N2O2	0.6061	0.00999424	76.3	-	-0.785411	132033-91-1	-	-	-	-	-	-	-	-	-	4.6445	4.7954	4.9071	4.5022	4.4374	4.5245
pos_4363	Trigonelline	metab_4013	C01004	HMDB0000875	176.011	pos	M+K	C7H7NO2	0.5174	0.0295732	-	41	-0.829711	535-83-1	-	-	map00760	Nicotinate and nicotinamide metabolism	Metabolism	Metabolism of cofactors and vitamins	Alkaloids and derivatives	_	_	3.5171	3.8339	3.5777	5.1086	5.0053	4.6372
pos_4370	P-Aminobenzoic acid	metab_4118	C00568	HMDB0001392;HMDB0304171;HMDB0004992	138.055	pos	M+H	C7H7NO2	0.5037	0.0139756	56.3	-	-0.619864	94-09-7;150-13-0	-	-	map01100;map00790;map01240	Metabolic pathways;Folate biosynthesis;Biosynthesis of cofactors	Metabolism;Metabolism;Metabolism	Global and overview maps;Metabolism of cofactors and vitamins;Global and overview maps	Benzenoids	Benzene and substituted derivatives	Benzoic acids and derivatives	4.8828	4.9322	4.8814	5.4751	5.383	5.1252
neg_9	2-Feruloyl-1-sinapoylgentiobiose	metab_4128	-	HMDB0030334	723.215	neg	M-H, M+FA-H, M+Na-2H, M+Cl	C33H40O18	4.5	0.0115003	-	78	1.5561	-	-	-	-	-	-	-	Phenylpropanoids and polyketides	Cinnamic acids and derivatives	Hydroxycinnamic acids and derivatives	4.4297	4.2685	3.3979	2.9762	2.9836	2.9579
neg_41	9,10,13-TriHOME	metab_4158	C14835	HMDB0004710	329.233	neg	M-H, 2M-H, M+Cl	C18H34O5	6.0309	0.00525666	-	82.5	0.043179	29907-57-1	-	-	map00591	Linoleic acid metabolism	Metabolism	Lipid metabolism	Lipids and lipid-like molecules	Fatty Acyls	Fatty acids and conjugates	7.7033	7.6958	7.87	7.1874	7.0296	7.2667
neg_45	Gingerglycolipid B	metab_4162	-	HMDB0041094	723.382	neg	M-H, M+FA-H, M+Cl	C33H58O14	6.1855	0.0052571	-	74.2	0.133496	88168-90-5	-	-	-	-	-	-	Lipids and lipid-like molecules	Glycerolipids	Glycosylglycerols	7.1147	7.0718	6.9545	7.2525	7.2651	7.1535
neg_108	L-Glutamine	metab_4225	C00064	56-85-9;HMDB0000641;HMDB0003423	145.061	neg	M-H2O-H, M-H	C5H10N2O3	0.4358	0.00744659	52	-	-7.1207	56-85-9;5959-95-5	Peptides	Amino acids	map01100;map00630;map00220;map00230;map01240;map02010;map00910;map01230;map00240;map00250;map00970;map00750	Metabolic pathways;Glyoxylate and dicarboxylate metabolism;Arginine biosynthesis;Purine metabolism;Biosynthesis of cofactors;ABC transporters;Nitrogen metabolism;Biosynthesis of amino acids;Pyrimidine metabolism;Alanine, aspartate and glutamate metabolism;Aminoacyl-tRNA biosynthesis;Vitamin B6 metabolism	Metabolism;Metabolism;Metabolism;Metabolism;Metabolism;Environmental Information Processing;Metabolism;Metabolism;Metabolism;Metabolism;Genetic Information Processing;Metabolism	Global and overview maps;Carbohydrate metabolism;Amino acid metabolism;Nucleotide metabolism;Global and overview maps;Membrane transport;Energy metabolism;Global and overview maps;Nucleotide metabolism;Amino acid metabolism;Translation;Metabolism of cofactors and vitamins	Organic acids and derivatives	Carboxylic acids and derivatives	Amino acids, peptides, and analogues	4.2767	4.1961	4.1098	4.4923	4.3818	4.5432
neg_257	Monomethyl glutaric acid	metab_4371	-	HMDB0000858	337.114	neg	2M+FA-H, 2M+Hac-H	C6H10O4	2.7626	0.0175734	-	43.3	0.736395	1501-27-5	-	-	-	-	-	-	Lipids and lipid-like molecules	Fatty Acyls	Fatty acid esters	3.8372	4.2527	4.1493	4.8419	4.6515	4.9318
neg_283	Pisumic acid	metab_4397	-	HMDB0039241	281.14	neg	M-H, M+FA-H	C15H22O5	3.4114	0.0276396	-	36.4	0.29897	-	-	-	-	-	-	-	Lipids and lipid-like molecules	Prenol lipids	Sesquiterpenoids	5.4625	5.5153	5.6266	2.6551	2.6625	2.7779
neg_365	(+/-)9-HpODE	metab_4478	-	-	311.223	neg	M-H, M+Na-2H	C18H32O4	6.1009	0.00956403	81.2	-	0.269452	-	-	-	-	-	-	-	-	-	-	6.8171	6.8224	6.9404	6.5043	6.2822	6.5981
neg_916	Arabinofuranobiose	metab_5000	-	HMDB0029918	845.279	neg	3M-H	C10H18O9	0.8075	0.0375272	-	77.8	0.707473	52287-00-0	-	-	-	-	-	-	Organic oxygen compounds	Organooxygen compounds	Carbohydrates and carbohydrate conjugates	5.3263	5.5233	4.6133	4.0015	3.9609	4.5261
neg_960	Daucic acid	metab_5037	-	HMDB0031665	203.019	neg	M-H	C7H8O7	1.329	0.0119362	-	36.7	-2.08549	34098-52-7	-	-	-	-	-	-	Organic acids and derivatives	Hydroxy acids and derivatives	Beta hydroxy acids and derivatives	5.1922	5.2766	5.0638	4.6581	4.6712	4.4544
neg_1056	Lippioside II	metab_5133	-	HMDB0034268	589.132	neg	M+Cl	C25H30O14	2.0797	0.0336699	-	55.4	-2.49217	220271-94-3	-	-	-	-	-	-	Lipids and lipid-like molecules	Prenol lipids	Terpene glycosides	3.2251	3.242	3.2662	4.8586	4.4434	4.006
neg_1237	Apigenin 6-C-Glucoside 8-C-Arabinoside	metab_5305	-	HMDB0029260	563.141	neg	M-H	C26H28O14	3.7636	0.00330923	64.8	-	1.08759	-	-	-	-	-	-	-	Phenylpropanoids and polyketides	Flavonoids	Flavonoid glycosides	3.6944	3.4676	3.7253	3.2579	3.1771	3.1514
neg_1270	Alpha-Carboxy-delta-nonalactone	metab_5336	-	HMDB0030990	181.086	neg	M-H2O-H	C10H16O4	4.2364	0.0456939	-	32.6	-3.48251	-	-	-	-	-	-	-	Organoheterocyclic compounds	Lactones	Delta valerolactones	4.052	3.9761	3.9955	3.8523	3.795	3.7263
neg_1476	Trans-EKODE-(E)-Ib	metab_5528	-	-	309.207	neg	M-H	C18H30O4	6.0729	0.00353593	65.6	-	0.199766	-	-	-	-	-	-	-	-	-	-	6.0772	6.0193	6.0801	5.7617	5.4719	5.891
neg_1504	(+/-)12,13-DiHOME	metab_5551	-	-	313.239	neg	M-H	C18H34O4	6.1219	0.00368715	76	-	0.341113	-	-	-	-	-	-	-	-	-	-	6.7459	6.8908	7.1354	6.3976	6.3482	6.4321
neg_1543	GPEtn(16:0/16:0)	metab_5581	-	HMDB0008923	690.508	neg	M-H	C37H74NO8P	6.1994	0.259669	46.4	-	0.317672	923-61-5	-	-	-	-	-	-	Lipids and lipid-like molecules	Glycerophospholipids	Glycerophosphoethanolamines	5.9347	5.8558	5.5962	5.1812	5.4425	5.0408
neg_1606	(9S,10S)-9,10-dihydroxyoctadecanoate	metab_5638	C15988	HMDB0059633	315.254	neg	M-H	C18H36O4	6.3043	0.0084485	-	88.9	-0.411557	-	-	-	-	-	-	-	Lipids and lipid-like molecules	Fatty Acyls	Fatty acids and conjugates	6.2506	6.2119	6.306	5.6793	5.6824	5.7438
neg_1736	1-Oleoyl Lysophosphatidic Acid (sodium salt)	metab_5751	-	-	435.252	neg	M-H	C21H41O7P	6.5898	0.0174416	40.2	-	0.219377	-	-	-	-	-	-	-	-	-	-	4.759	4.9196	5.0414	5.3029	5.2835	5.116
neg_1804	Caffeoylcycloartenol	metab_5815	-	HMDB0040807	587.411	neg	M-H	C39H56O4	6.8064	0.00183551	-	33.7	0.322455	75884-34-3	-	-	-	-	-	-	Lipids and lipid-like molecules	Steroids and steroid derivatives	Cycloartanols and derivatives	5.4675	5.5861	5.1995	5.9946	5.8653	6.101
neg_1832	Campesteryl ferulate	metab_5843	-	HMDB0036285	575.411	neg	M-H	C38H56O4	6.9675	0.00280956	-	37.6	0.308691	20972-07-0	-	-	-	-	-	-	Lipids and lipid-like molecules	Steroids and steroid derivatives	Steroid esters	4.1129	3.8746	3.3788	4.8398	4.3687	4.9097
neg_2046	PG(16:0/16:0)	metab_6047	C00344	LMGP04010986;HMDB0010570	721.503	neg	M-H	C38H75O10P	8.3101	0.0286849	-	64.4	1.22638	-	Lipids	Phospholipids	map01100;map00564	Metabolic pathways;Glycerophospholipid metabolism	Metabolism;Metabolism	Global and overview maps;Lipid metabolism	Lipids and lipid-like molecules	Glycerophospholipids	Glycerophosphoglycerols	5.6988	5.7909	5.828	5.5994	5.4305	5.496
neg_2757	CE(12:0)	metab_6740	C02530	LMST01020001;HMDB0002262	613.52	neg	M+FA-H	C39H68O2	7.5886	0.0221281	-	94.1	0.334589	1908-11-08	-	-	map00100	Steroid biosynthesis	Metabolism	Lipid metabolism	Lipids and lipid-like molecules	Steroids and steroid derivatives	Steroid esters	4.9933	4.8345	4.7946	4.3045	4.4694	4.3791
neg_2967	2(R)-hydroxydocosanoic acid	metab_6939	-	HMDB0061660	355.322	neg	M-H	C22H44O3	6.6246	0.00831699	-	47	0.462917	-	-	-	-	-	-	-	Lipids and lipid-like molecules	Fatty Acyls	Fatty acids and conjugates	6.4858	6.4735	6.4675	6.3157	6.2156	6.3976
neg_2992	21-hydroxy-heneicosanoic acid	metab_6963	-	LMFA01050076	341.306	neg	M-H	C21H42O3	6.5621	0.0237251	45.2	-	0.0377714	-	-	-	-	-	-	-	-	-	-	5.3488	5.3576	5.306	4.9679	4.8357	5.1995
neg_3090	Alpha-Linolenoyl ethanolamide	metab_7048	C13828	HMDB0013624	366.265	neg	M+FA-H	C20H35NO2	6.3744	0.0143138	-	56.5	-0.312252	-	-	-	-	-	-	-	Organic nitrogen compounds	Organonitrogen compounds	Amines	5.0911	5.2794	5.4261	4.8763	4.8188	5.0216
neg_3228	PC(18:1(11Z)/20:1(11Z))	metab_7174	C00157	HMDB0008077	850.581	neg	M+K-2H	C46H88NO8P	6.1925	0.0768659	-	36.3	9.0344	-	Lipids	Phospholipids	map01100;map00564;map01110;map00590;map00591;map00592	Metabolic pathways;Glycerophospholipid metabolism;Biosynthesis of secondary metabolites;Arachidonic acid metabolism;Linoleic acid metabolism;alpha-Linolenic acid metabolism	Metabolism;Metabolism;Metabolism;Metabolism;Metabolism;Metabolism	Global and overview maps;Lipid metabolism;Global and overview maps;Lipid metabolism;Lipid metabolism;Lipid metabolism	Lipids and lipid-like molecules	Glycerophospholipids	Glycerophosphocholines	5.6988	5.8311	5.8761	5.089	4.6511	5.2141
neg_3229	PI(16:0/18:1(11Z))	metab_7175	-	HMDB0009782	835.534	neg	M-H	C43H81O13P	6.1925	0.112298	-	53.6	-0.0366421	-	-	-	-	-	-	-	Lipids and lipid-like molecules	Glycerophospholipids	Glycerophosphoinositols	5.7479	5.6897	5.853	6.0639	6.0794	5.8919
neg_3248	PS(18:2(9Z,12Z)/20:0)	metab_7191	C02737	HMDB0112429;LMGP03010356	814.561	neg	M-H	C44H82NO10P	6.1639	0.0982485	-	64.6	0.594454	-	Lipids	Phospholipids	map01100;map00564;map01110;map00260	Metabolic pathways;Glycerophospholipid metabolism;Biosynthesis of secondary metabolites;Glycine, serine and threonine metabolism	Metabolism;Metabolism;Metabolism;Metabolism	Global and overview maps;Lipid metabolism;Global and overview maps;Amino acid metabolism	Lipids and lipid-like molecules	Glycerophospholipids	Glycerophosphoserines	5.9325	5.8811	6.0106	5.2811	5.0774	5.5714
neg_3249	PE-NMe2(16:0/18:1(9Z))	metab_7192	C04308	HMDB0010568;LMGP02010322	790.561	neg	M+FA-H	C41H80NO8P	6.1639	0.0551259	-	52.8	1.08158	-	-	-	map01100;map00564;map01110	Metabolic pathways;Glycerophospholipid metabolism;Biosynthesis of secondary metabolites	Metabolism;Metabolism;Metabolism	Global and overview maps;Lipid metabolism;Global and overview maps	Lipids and lipid-like molecules	Glycerophospholipids	Glycerophosphoethanolamines	6.6147	6.6167	6.7757	6.1681	5.9654	6.2654
neg_3308	5-Hexyltetrahydro-2-furanoctanoic acid	metab_7239	-	HMDB0031127	343.249	neg	M+FA-H	C18H34O3	6.0729	0.00596322	-	46	-0.0992251	61781-98-4	-	-	-	-	-	-	Lipids and lipid-like molecules	Fatty Acyls	Eicosanoids	5.0036	4.9035	4.9417	4.4454	3.6979	4.1069
neg_3324	PE(22:2(13Z,16Z)/22:6(4Z,7Z,10Z,13Z,16Z,19Z))	metab_7251	C00350	LMGP02011101;HMDB0009573	824.567	neg	M-H2O-H	C49H82NO8P	6.0449	0.016694	-	32.9	8.25527	-	Lipids	Phospholipids	map01100;map00564;map01110;map00563;map04136	Metabolic pathways;Glycerophospholipid metabolism;Biosynthesis of secondary metabolites;Glycosylphosphatidylinositol (GPI)-anchor biosynthesis;Autophagy - other	Metabolism;Metabolism;Metabolism;Metabolism;Cellular Processes	Global and overview maps;Lipid metabolism;Global and overview maps;Glycan biosynthesis and metabolism;Transport and catabolism	Lipids and lipid-like molecules	Glycerophospholipids	Glycerophosphoethanolamines	6.898	6.8994	7.1337	6.4126	6.121	6.4565
neg_3335	Prostaglandin E2	metab_7260	C00584	363-24-6;LMFA03010003;HMDB0001220	397.221	neg	M+FA-H	C20H32O5	6.0309	0.00519558	-	54	-6.78756	363-24-6	Lipids	Eicosanoids	map01100;map00590	Metabolic pathways;Arachidonic acid metabolism	Metabolism;Metabolism	Global and overview maps;Lipid metabolism	Lipids and lipid-like molecules	Fatty Acyls	Eicosanoids	5.5192	5.4827	5.6282	4.9162	4.7199	5.0791
neg_3339	Corchorifatty acid F	metab_7263	-	HMDB0035919	327.218	neg	M-H	C18H32O5	6.0309	0.00533546	-	72.3	0.120673	95341-44-9	-	-	-	-	-	-	Lipids and lipid-like molecules	Fatty Acyls	Lineolic acids and derivatives	6.6593	6.6256	6.7341	6.2036	5.9117	6.3336
neg_3559	Apiin	metab_7463	C04858	HMDB0030843;HMDB0035464;LMPK12110337	563.141	neg	M-H	C26H28O14	3.9746	0.0212505	-	80.7	0.630394	26544-34-3	-	-	map00944	Flavone and flavonol biosynthesis	Metabolism	Biosynthesis of other secondary metabolites	Benzenoids	Naphthalenes	Phenylnaphthalenes	4.3157	4.2479	3.6807	3.2868	3.2257	3.5932
neg_3585	Cynaratriol	metab_7488	-	HMDB0034983	281.14	neg	M-H	C15H22O5	3.6549	0.0067055	-	53.3	0.265391	70894-20-1	-	-	-	-	-	-	Lipids and lipid-like molecules	Prenol lipids	Terpene lactones	5.3095	5.4152	5.4879	3.0104	3.0178	2.9921
neg_3596	3-(4-hydroxyphenyl)-N-(4-oxobutyl)prop-2-enimidic acid	metab_7499	-	-	278.103	neg	M+FA-H	C13H15NO3	3.5089	0.0241014	-	44.5	-0.00344897	-	-	-	-	-	-	-	-	-	-	5.0966	5.0852	4.5721	4.161	3.6995	4.1909
neg_3652	5-Hydroxy-p-mentha-6,8-dien-2-one	metab_7551	-	HMDB0037011	211.097	neg	M+FA-H	C10H14O2	2.9518	0.0400868	-	61.1	-2.57825	56423-48-4	-	-	-	-	-	-	Lipids and lipid-like molecules	Prenol lipids	Monoterpenoids	2.8111	3.0792	3.0475	4.2701	4.4177	4.4029
neg_3724	(+/-)-Glycerol 1,2-diacetate	metab_7620	-	HMDB0031712	351.13	neg	2M-H	C7H12O5	2.4949	0.049267	-	44.2	0.468167	101364-64-1	-	-	-	-	-	-	Lipids and lipid-like molecules	Glycerolipids	Diradylglycerols	4.4467	3.9462	4.016	5.0755	5.1148	5.4316
neg_3738	2-(3,4-dihydroxyphenyl)-4-[3,5,7-trihydroxy-2-(4-hydroxy-3-methoxyphenyl)-3,4-dihydro-2H-1-benzopyran-8-yl]-6-[3,4,5-trihydroxy-6-(hydroxymethyl)oxan-2-yl]-3,4-dihydro-2H-1-benzopyran-3,5,7-triol	metab_7633	-	-	735.19	neg	M-H2O-H	C37H38O17	2.3914	0.013085	-	64.7	-4.18874	-	-	-	-	-	-	-	-	-	-	3.4238	4.2895	3.3736	5.4622	5.1696	5.1349
neg_3872	Xanthine	metab_7765	C00385	HMDB0000292;69-89-6	151.025	neg	M-H	C5H4N4O2	1.6845	0.0137906	62.3	-	-5.89513	69-89-6	-	-	map01100;map01110;map00230;map00232	Metabolic pathways;Biosynthesis of secondary metabolites;Purine metabolism;Caffeine metabolism	Metabolism;Metabolism;Metabolism;Metabolism	Global and overview maps;Global and overview maps;Nucleotide metabolism;Biosynthesis of other secondary metabolites	Organoheterocyclic compounds	Imidazopyrimidines	Purines and purine derivatives	5.0501	4.7359	4.6228	4.4017	4.4384	4.4262
neg_4068	Ribitol	metab_7938	C00474	HMDB0000508	151.06	neg	M-H	C5H12O5	0.6325	0.0205762	53.9	-	-5.86994	488-81-3	-	-	map01100;map00040;map00740	Metabolic pathways;Pentose and glucuronate interconversions;Riboflavin metabolism	Metabolism;Metabolism;Metabolism	Global and overview maps;Carbohydrate metabolism;Metabolism of cofactors and vitamins	Organic oxygen compounds	Organooxygen compounds	Carbohydrates and carbohydrate conjugates	4.0435	4.0444	3.7624	5.1312	4.9812	4.4843
neg_4173	Fructosamine	metab_8034	-	HMDB0002030	214.048	neg	M+Cl	C6H13NO5	0.5899	0.0102699	-	55.8	-2.92998	4429-04-03	-	-	-	-	-	-	Organic oxygen compounds	Organooxygen compounds	Carbohydrates and carbohydrate conjugates	4.3761	4.4493	4.44	4.8807	4.62	4.8745
neg_4190	6-Amino-9H-purine-9-propanoic acid	metab_8049	-	HMDB0029939	473.163	neg	2M+Hac-H	C8H9N5O2	0.5759	0.0221848	-	37.8	-6.03626	4244-47-7	-	-	-	-	-	-	Organoheterocyclic compounds	Imidazopyrimidines	Purines and purine derivatives	4.8253	4.6575	4.6307	3.9461	4.1156	4.2996
neg_4196	L-Asparagine	metab_8054	C00152	HMDB0251512;HMDB0000168;70-47-3;MJDBOTE0000518	131.045	neg	M-H	C4H8N2O3	0.5759	0.00950011	70.4	-	-7.82543	70-47-3	Peptides	Amino acids	map01100;map01110;map00460;map01230;map00250;map00970	Metabolic pathways;Biosynthesis of secondary metabolites;Cyanoamino acid metabolism;Biosynthesis of amino acids;Alanine, aspartate and glutamate metabolism;Aminoacyl-tRNA biosynthesis	Metabolism;Metabolism;Metabolism;Metabolism;Metabolism;Genetic Information Processing	Global and overview maps;Global and overview maps;Metabolism of other amino acids;Global and overview maps;Amino acid metabolism;Translation	Organic acids and derivatives	Carboxylic acids and derivatives	Amino acids, peptides, and analogues	5.3163	5.2015	5.527	4.9221	5.0157	4.8895
neg_1217	Caffeic Acid	metab_8384	C01197	HMDB0003501;HMDB0001964	179.034	neg	M-H	C9H8O4	3.4968	0.0248195	56.5	-	-3.64656	4361-87-9;331-39-5;501-16-6	-	-	map01100;map00940;map01110	Metabolic pathways;Phenylpropanoid biosynthesis;Biosynthesis of secondary metabolites	Metabolism;Metabolism;Metabolism	Global and overview maps;Biosynthesis of other secondary metabolites;Global and overview maps	Phenylpropanoids and polyketides	Cinnamic acids and derivatives	Hydroxycinnamic acids and derivatives	4.6933	4.664	4.6858	4.957	5.1632	5.0119
