# Supplementary material for: The Key Metabolites in Rice Quality Formation of Conventional japonica Varieties
Source: Curr Issues Mol Biol. 2023 Jan 20;45(2):990–1001. doi: 10.3390/cimb45020064 (PMC9955130; doi:10.3390/cimb45020064)
Supplement: Supplementary file 1 [file cimb-45-00064-s001.zip › Table S3.xls]

## Sheet: YD4_vs_HD5
Table S3. DMs identification information between YD4_vs_HD5
ID	Metabolite	Metab ID	KEGG Compound ID	Library ID	M/Z	Mode	Adducts	Formula	Retention time	RSD	Fragmentation Score	Theoretical Fragmentation Score	Mass Error	CAS ID	KEGG Compound First Category	KEGG Compound Second Category	KEGG Pathway ID	KEGG Pathway Description	KEGG Pathway First Category	KEGG Pathway Second Category	HMDB Superclass	HMDB Class	HMDB Subclass	YD4_1	YD4_2	YD4_3	HD5_1	HD5_2	HD5_3
pos_3	Gibberellin A110	metab_2	-	HMDB0032010	349.201	pos	M+H-H2O, M+NH4, M+H, M+Na, M+H-2H2O	C20H28O5	4.5015	0.0485331	55.4	-	-0.570264	202057-27-0	-	-	-	-	-	-	Lipids and lipid-like molecules	Prenol lipids	Diterpenoids	5.177	5.2391	4.8306	4.3079	4.21	4.2049
pos_9	Sucrose	metab_7	C00089	57-50-1;HMDB0000258	381.079	pos	M+Na, M+K, 2M+Na, 2M+K, M+H-2H2O	C12H22O11	0.5311	0.00253216	93.2	-	-0.608952	57-50-1	Carbohydrates	Oligosaccharides	map01100;map00500;map01110;map02010;map00052	Metabolic pathways;Starch and sucrose metabolism;Biosynthesis of secondary metabolites;ABC transporters;Galactose metabolism	Metabolism;Metabolism;Metabolism;Environmental Information Processing;Metabolism	Global and overview maps;Carbohydrate metabolism;Global and overview maps;Membrane transport;Carbohydrate metabolism	Organic oxygen compounds	Organooxygen compounds	Carbohydrates and carbohydrate conjugates	7.8752	7.8765	7.7489	7.4877	7.4967	7.7037
pos_15	(6-{[3,4-dihydroxy-2,5-bis(hydroxymethyl)oxolan-2-yl]oxy}-3,4,5-trihydroxyoxan-2-yl)methyl (2E)-3-(4-hydroxy-3-methoxyphenyl)prop-2-enoate	metab_13	-	-	541.153	pos	M+H-2H2O, M+K, M+NH4, M+Na	C22H30O14	3.4055	0.0142345	-	59.3	-4.73722	-	-	-	-	-	-	-	-	-	-	5.2615	5.1542	4.8156	3.7927	3.9991	4.4463
pos_42	Phenylglucuronide	metab_39	-	HMDB0059806	271.081	pos	M+H-H2O, M+H, M+H-2H2O	C12H14O7	0.7019	0.026299	-	70.6	-1.08291	-	-	-	-	-	-	-	Organic oxygen compounds	Organooxygen compounds	Carbohydrates and carbohydrate conjugates	5.5365	5.5604	5.4685	5.2417	5.2279	5.3925
pos_48	Cis-zeatin-9-N-glucoside	metab_45	-	HMDB0012202	382.171	pos	M+H-H2O, M+H, M+H-2H2O	C16H23N5O6	2.1427	0.0165051	51.1	-	-4.10427	169565-72-4	-	-	-	-	-	-	Organic oxygen compounds	Organooxygen compounds	Carbohydrates and carbohydrate conjugates	4.6924	4.8274	4.8265	5.0324	5.0511	5.1245
pos_49	Pantothenic Acid	metab_46	C00864	79-83-4;HMDB0250782;HMDB0000210	220.118	pos	M+H, M+Na, M+H-H2O	C9H17NO5	2.2319	0.0106953	92.3	-	-0.613644	79-83-4	Vitamins and cofactors	Vitamins	map01100;map01110;map00770;map00410;map01240	Metabolic pathways;Biosynthesis of secondary metabolites;Pantothenate and CoA biosynthesis;beta-Alanine metabolism;Biosynthesis of cofactors	Metabolism;Metabolism;Metabolism;Metabolism;Metabolism	Global and overview maps;Global and overview maps;Metabolism of cofactors and vitamins;Metabolism of other amino acids;Global and overview maps	Organic acids and derivatives	Carboxylic acids and derivatives	Amino acids, peptides, and analogues	6.7915	6.8517	6.7027	6.4221	6.2501	6.2765
pos_50	(E)-3-(2-Hydroxyphenyl)-2-propenal	metab_47	-	HMDB0031725	166.086	pos	M+H, M+NH4, M+H-H2O	C9H8O2	2.0946	0.0040292	-	30.1	-0.411023	60125-23-7	-	-	-	-	-	-	Phenylpropanoids and polyketides	Cinnamaldehydes	_	6.1946	6.222	6.0838	5.8629	5.6946	5.9567
pos_57	5-Hydroxyindoleacetic acid	metab_54	C05635	54-16-0;HMDB0000763	192.065	pos	M+H, M+NH4, M+H-H2O	C10H9NO3	3.2765	0.0179513	81	-	-0.783115	54-16-0	-	-	map01100;map00380	Metabolic pathways;Tryptophan metabolism	Metabolism;Metabolism	Global and overview maps;Amino acid metabolism	Organoheterocyclic compounds	Indoles and derivatives	Indolyl carboxylic acids and derivatives	5.2044	5.2181	5.2388	5.304	5.4092	5.5008
pos_72	Indole-3-acetyl-beta-1-D-glucoside	metab_69	C04197	HMDB0301785	338.123	pos	M+H, M+Na, M+NH4	C16H19NO7	3.2492	0.030883	35	-	-0.838278	52703-89-6	-	-	-	-	-	-	Organoheterocyclic compounds	Indoles and derivatives	Indolyl carboxylic acids and derivatives	5.1866	5.6074	5.1643	2.8985	2.9044	2.902
pos_74	11beta-Hydroxytestosterone	metab_71	C18075	HMDB0060339;HMDB0012533	305.211	pos	M+H-H2O, M+H, M+H-2H2O	C19H28O3	4.5083	0.0349758	-	55.5	-1.14851	1816-85-9	-	-	-	-	-	-	Lipids and lipid-like molecules	Steroids and steroid derivatives	Androstane steroids	4.6414	4.7566	4.3035	3.7745	3.0297	3.7818
pos_79	Apigenin 7-xylosyl-(1->2)-glucoside	metab_76	-	LMPK12110353	565.155	pos	M+H, M+Na, M+H-H2O	C26H28O14	3.9718	0.0315314	37.1	-	-0.117196	-	-	-	-	-	-	-	-	-	-	4.6567	4.4028	4.1015	3.1526	3.1584	3.156
pos_117	GlcCer(d16:2(4E,6E)/22:0(2OH))	metab_114	-	LMSP0501AA80	752.603	pos	M+H-H2O, M+H, M+Na	C44H83NO9	6.8582	0.00357595	41.1	-	-0.286203	-	-	-	-	-	-	-	-	-	-	6.9168	6.8373	6.8374	6.5628	6.6113	6.7555
pos_133	Tetrahydrobiopterin	metab_130	C00272	HMDB0037177;HMDB0259219;HMDB0257929;17528-72-2;HMDB0000027	305.134	pos	M+H-2H2O, M+ACN+Na	C9H15N5O3	0.4557	0.0111636	-	49.7	-5.99433	17528-72-2;1421-63-2;62989-33-7	Vitamins and cofactors	Cofactors	map01100;map00790;map01240	Metabolic pathways;Folate biosynthesis;Biosynthesis of cofactors	Metabolism;Metabolism;Metabolism	Global and overview maps;Metabolism of cofactors and vitamins;Global and overview maps	Organic oxygen compounds	Organooxygen compounds	Carbonyl compounds	5.162	5.2517	5.2977	5.0612	4.9932	5.0028
pos_153	Beta-D-Galactopyranosyl-(1->3)-beta-D-galactopyranosyl-(1->6)-D-galactose	metab_150	-	HMDB0038853	543.132	pos	M+NH4, M+K	C18H32O16	0.5448	0.0141626	-	38.3	-0.774381	-	-	-	-	-	-	-	Organic oxygen compounds	Organooxygen compounds	Carbohydrates and carbohydrate conjugates	6.5259	6.371	6.3562	5.658	5.6473	5.6857
pos_192	THTC	metab_187	C11074	-	150.058	pos	M+H, M+NH4	C5H8O2S	1.0653	0.0103652	56.3	-	-0.125978	-	-	-	-	-	-	-	-	-	-	5.5627	5.7285	5.3942	5.1283	5.3167	5.2209
pos_210	Xanthurenate-8-O-beta-D-glucoside	metab_205	-	HMDB0013118	368.097	pos	M+H-H2O, M+H	C16H17NO9	1.8752	0.00754268	-	66.5	-0.75526	97451-32-6	-	-	-	-	-	-	Organic oxygen compounds	Organooxygen compounds	Carbohydrates and carbohydrate conjugates	4.9181	4.8847	5.0149	5.5885	5.6994	5.5221
pos_245	4,5-dihydroxy-6-(hydroxymethyl)-2-[(3,4,5,6-tetrahydroxyoxan-2-yl)methoxy]oxan-3-yl 3-(4-hydroxy-3-methoxyphenyl)prop-2-enoate	metab_240	-	-	541.153	pos	M+H-2H2O, M+Na	C22H30O14	2.9691	0.00586926	-	54	-4.76451	-	-	-	-	-	-	-	-	-	-	5.5411	5.502	5.427	5.6603	5.7186	5.8493
pos_289	3,3',4'-Trihydroxyflavone 3-O-[a-L-rhamnopyranosyl-(1->2)[a-L-rhamnopyranosyl-(1->6)]-b-D-glucopyranoside]	metab_284	-	-	747.211	pos	M+H-H2O, M+Na	C33H40O18	4.5015	0.0231257	-	45.8	-0.291921	-	-	-	-	-	-	-	-	-	-	3.9018	3.7779	3.4124	2.9934	2.9993	2.9969
pos_647	1-O-2'-Hydroxy-4'-methoxycinnamoyl-b-D-glucose	metab_636	-	-	339.107	pos	M+H-H2O, M+H	C16H20O9	3.4055	0.011762	53.7	-	-0.42405	-	-	-	-	-	-	-	-	-	-	4.8986	4.8628	4.3467	3.6763	3.544	4.1613
pos_648	4-O-beta-D-Glucosyl-sinapate	metab_637	C02919	-	369.118	pos	M+H-H2O, M+H	C17H22O10	3.3645	0.0127522	30.7	-	-0.366398	-	-	-	-	-	-	-	-	-	-	3.6705	3.3637	3.4	2.8749	2.8808	2.8784
pos_660	Val Ser	metab_649	-	-	205.118	pos	M+H-H2O, M+H	C8H16N2O4	0.7019	0.0116666	55.7	-	-0.691451	-	-	-	-	-	-	-	-	-	-	5.8229	5.782	5.6398	5.242	5.3041	5.5278
pos_678	6-(4-{3,7-dihydroxy-4-[3,5,7-trihydroxy-2-(3-hydroxyphenyl)-3,4-dihydro-2H-1-benzopyran-8-yl]-3,4-dihydro-2H-1-benzopyran-2-yl}-2-hydroxyphenoxy)-3,4,5-trihydroxyoxane-2-carboxylic acid	metab_667	-	-	745.173	pos	M+2H, M+Na	C36H34O16	0.5311	0.0238506	-	46	-8.36041	-	-	-	-	-	-	-	-	-	-	5.5236	5.6433	5.4685	4.9001	4.8442	5.2676
pos_800	L-Threoneopterin	metab_784	-	HMDB0000727	236.079	pos	M+H-H2O	C9H11N5O4	0.5654	0.0129426	-	42.5	6.3954	2277-42-1	-	-	-	-	-	-	Organoheterocyclic compounds	Pteridines and derivatives	Pterins and derivatives	3.4218	3.1789	3.4972	4.0548	3.905	3.8839
pos_844	2-amino-4-cyano-butanoic acid	metab_826	C05717	LMFA01100038	129.066	pos	M+H	C5H8N2O2	0.6608	0.0219516	39.6	-	-0.162335	-	-	-	-	-	-	-	-	-	-	4.908	4.8536	4.9579	4.7049	4.7745	4.6072
pos_861	Kaempferol 3-neohesperidoside-7-(2''-p-coumaryllaminaribioside)	metab_842	-	LMPK12111827	533.155	pos	M+2H	C48H56O27	0.7019	0.00834898	-	52.1	-5.58549	-	-	-	-	-	-	-	-	-	-	5.9439	6.001	5.9028	5.6855	5.615	5.827
pos_905	Ethyl (+/-)-3-hydroxybutyrate	metab_882	-	-	174.112	pos	M+ACN+H	C6H12O3	0.8459	0.0685908	-	40.9	-0.559179	-	-	-	-	-	-	-	-	-	-	5.1878	5.2346	5.0725	4.9528	4.9839	4.9778
pos_976	1H-Indole-3-acetamide	metab_953	C02693	HMDB0029739	349.166	pos	2M+H	C10H10N2O	1.8683	0.0122976	-	53.1	-0.633198	879-37-8	-	-	map01100;map00380	Metabolic pathways;Tryptophan metabolism	Metabolism;Metabolism	Global and overview maps;Amino acid metabolism	Organoheterocyclic compounds	Indoles and derivatives	Indoles	3.0371	3.0496	3.0217	4.3028	5.1437	5.0361
pos_978	(S)-alpha-Amino-4-carboxy-3-furanpropanoic acid	metab_955	-	HMDB0029414	164.034	pos	M+H-2H2O	C8H9NO5	1.8752	0.0192718	-	39.7	-0.691452	54836-90-7	-	-	-	-	-	-	Organic acids and derivatives	Carboxylic acids and derivatives	Amino acids, peptides, and analogues	3.0784	3.6015	3.5809	3.979	4.0144	3.8517
pos_988	6-{[2-(3,4-dihydroxyphenyl)-3,7-dihydroxy-8aH-chromen-5-yl]oxy}-3,4,5-trihydroxyoxane-2-carboxylic acid	metab_964	-	-	482.127	pos	M+NH4	C21H20O12	1.9301	0.00675315	-	58.8	-5.09418	-	-	-	-	-	-	-	-	-	-	3.4335	3.5515	3.418	4.0331	3.6322	3.9843
pos_1010	3,4,5-trihydroxy-6-{2-methoxy-5-[3-oxo-3-(2,4,6-trihydroxyphenyl)prop-1-en-1-yl]phenoxy}oxane-2-carboxylic acid	metab_986	-	-	496.143	pos	M+NH4	C22H22O12	2.0604	0.0143155	-	38.3	-5.01656	-	-	-	-	-	-	-	-	-	-	4.1464	4.2517	4.3178	4.7995	4.7244	4.6758
pos_1012	Benzaldehyde	metab_988	C00261	HMDB0006115	107.049	pos	M+H	C7H6O	2.0673	0.0232017	50.1	-	2.7915	100-52-7	-	-	map01100	Metabolic pathways	Metabolism	Global and overview maps	Benzenoids	Benzene and substituted derivatives	Benzoyl derivatives	4.0923	4.0851	4.1095	3.8991	3.9846	3.8931
pos_1013	3-Vinylcatechol	metab_989	C07085	-	137.06	pos	M+H	C8H8O2	2.0673	0.016696	53.7	-	-0.360878	-	-	-	map01100	Metabolic pathways	Metabolism	Global and overview maps	-	-	-	5.2319	5.291	5.3357	5.6626	5.8494	5.7227
pos_1017	Isophysalin G	metab_993	-	HMDB0039698	549.172	pos	M+Na	C28H30O10	2.0741	0.0510799	-	49.3	-2.67354	152221-21-1	-	-	-	-	-	-	Lipids and lipid-like molecules	Steroids and steroid derivatives	Physalins and derivatives	3.316	3.3284	3.6309	4.317	4.2563	3.7339
pos_1025	Tetrahydroharmol	metab_1000	-	HMDB0029835	427.207	pos	2M+Na	C12H14N2O	2.1701	0.0432435	-	50.6	-7.85546	17952-75-9	-	-	-	-	-	-	Alkaloids and derivatives	Harmala alkaloids	_	4.7862	4.7481	4.802	3.1569	3.1628	3.1604
pos_1058	2-Propenal, 3-(1,3-benzodioxol-5-yl)-	metab_1031	-	-	177.055	pos	M+H	C10H8O3	2.4579	0.0135723	43.2	-	-0.653002	-	-	-	-	-	-	-	-	-	-	5.7095	5.7651	5.4647	4.6912	4.7098	4.7898
pos_1059	Feruloylputrescine	metab_1032	C10497	HMDB0033463	265.154	pos	M+H	C14H20N2O3	2.4579	0.00626689	61.2	-	-0.783273	501-13-3	-	-	map01100;map00330	Metabolic pathways;Arginine and proline metabolism	Metabolism;Metabolism	Global and overview maps;Amino acid metabolism	Phenylpropanoids and polyketides	Cinnamic acids and derivatives	Hydroxycinnamic acids and derivatives	6.852	6.9115	6.587	5.6051	5.6268	5.7568
pos_1062	5'-Deoxy-5'-(methylthio)adenosine	metab_1035	C00170	-	298.097	pos	M+H	C11H15N5O3S	2.4853	0.0131386	88.7	-	-0.787184	2457-80-9	-	-	map01100;map00270;map00908	Metabolic pathways;Cysteine and methionine metabolism;Zeatin biosynthesis	Metabolism;Metabolism;Metabolism	Global and overview maps;Amino acid metabolism;Metabolism of terpenoids and polyketides	-	-	-	6.129	6.3255	5.6697	4.8463	4.3675	5.0239
pos_1148	3,4,5-trihydroxy-6-({15-hydroxy-13-oxo-6,8,20-trioxapentacyclo[10.8.0.0,.0,.0,]icosa-1,4,9,11,14,16,18-heptaen-11-yl}oxy)oxane-2-carboxylic acid	metab_1117	-	-	528.111	pos	M+ACN+H	C23H18O12	3.518	0.0215915	-	69.5	-4.88524	-	-	-	-	-	-	-	-	-	-	3.7591	3.9932	3.9333	4.5195	4.2656	4.3827
pos_1154	N-Acetylserotonin	metab_1123	C00978	1210-83-9;HMDB0001238	219.113	pos	M+H	C12H14N2O2	3.6375	0.0720169	78.5	-	-0.334815	1210-83-9	-	-	map01100;map01110;map00380	Metabolic pathways;Biosynthesis of secondary metabolites;Tryptophan metabolism	Metabolism;Metabolism;Metabolism	Global and overview maps;Global and overview maps;Amino acid metabolism	Organoheterocyclic compounds	Indoles and derivatives	Hydroxyindoles	3.9012	3.9787	4.0485	4.1754	4.1597	4.1803
pos_1158	3-Pyridinebutanoic acid	metab_1127	-	HMDB0001007	207.113	pos	M+ACN+H	C9H11NO2	3.803	0.0191864	-	37.7	-0.379712	477251-67-5	-	-	-	-	-	-	Organoheterocyclic compounds	Pyridines and derivatives	_	2.8607	2.5062	2.6293	3.1582	3.1293	2.8685
pos_1164	Blumealactone A	metab_1133	-	HMDB0036665	428.204	pos	M+ACN+Na	C20H28O6	3.938	0.0415968	-	35.2	-0.556619	111545-46-1	-	-	-	-	-	-	Lipids and lipid-like molecules	Prenol lipids	Monoterpenoids	4.4659	4.5534	3.7866	2.9941	3	2.9976
pos_1172	(1xi,2xi)-1-(4-Hydroxyphenyl)-1,2,3-propanetriol 3-O-beta-D-Glucopyranoside	metab_1141	-	HMDB0040602	369.118	pos	M+Na	C15H22O9	4.0467	0.0126542	-	73	6.48448	67151-73-9	-	-	-	-	-	-	Lipids and lipid-like molecules	Fatty Acyls	Fatty acyl glycosides	3.6064	3.7216	3.8576	2.905	2.9108	2.9084
pos_1381	5-Deoxydiplosporin	metab_1318	-	HMDB0030681	458.253	pos	2M+ACN+H	C12H16O3	6.0769	0.00741151	-	65	-1.20971	-	-	-	-	-	-	-	Organoheterocyclic compounds	Pyrans	Pyranones and derivatives	5.2216	5.1784	5.3084	4.8189	4.8035	4.8464
pos_1496	Gamma-Eudesmol rhamnoside	metab_1395	-	HMDB0037961	401.289	pos	M+CH3OH+H	C21H36O5	6.2684	0.00301032	-	77.1	-0.882111	349112-31-8	-	-	-	-	-	-	Lipids and lipid-like molecules	Prenol lipids	Sesquiterpenoids	6.7621	6.8003	6.7061	6.4983	6.526	6.5809
pos_1868	GPEtn(17:1/17:1)	metab_1731	-	-	716.522	pos	M+H	C39H74NO8P	7.4137	0.0045968	99.2	-	-0.49144	-	-	-	-	-	-	-	-	-	-	6.0968	5.8674	5.7542	5.5836	5.3291	5.624
pos_1990	TG(16:0/18:1/18:1)	metab_1846	C00422	HMDB0044116;HMDB0303020;HMDB0044089;HMDB0005382;HMDB0044088	876.801	pos	M+NH4	C55H102O6	8.1558	0.0039156	81.6	-	-0.797952	-	Lipids	Fats	map01100;map00561	Metabolic pathways;Glycerolipid metabolism	Metabolism;Metabolism	Global and overview maps;Lipid metabolism	Lipids and lipid-like molecules	Glycerolipids	Triradylcglycerols	6.7998	6.853	6.7839	6.5701	6.5284	6.5631
pos_2039	GPEtn(12:0/22:1)	metab_1894	-	-	718.538	pos	M+H	C39H76NO8P	8.3143	0.0315507	98.6	-	-0.817269	-	-	-	-	-	-	-	-	-	-	5.5362	5.3791	5.2733	5.0598	4.5916	4.9831
pos_2059	GPCho(18:1/18:1)	metab_1913	C00157	HMDB0008071;HMDB0008103;HMDB0011308;HMDB0008070;HMDB0000593;HMDB0011275;HMDB0011242;HMDB0008129;HMDB0011309;HMDB0011243;HMDB0013428	808.581	pos	M+Na	C44H84NO8P	8.328	0.172328	96.2	-	-2.07182	4235-95-4	Lipids	Phospholipids	map01100;map00564;map01110;map00590;map00591;map00592	Metabolic pathways;Glycerophospholipid metabolism;Biosynthesis of secondary metabolites;Arachidonic acid metabolism;Linoleic acid metabolism;alpha-Linolenic acid metabolism	Metabolism;Metabolism;Metabolism;Metabolism;Metabolism;Metabolism	Global and overview maps;Lipid metabolism;Global and overview maps;Lipid metabolism;Lipid metabolism;Lipid metabolism	Lipids and lipid-like molecules	Glycerophospholipids	Glycerophosphocholines	5.8873	5.9181	6.0818	6.1253	6.1596	6.1813
pos_2654	Cer(d20:0/24:0(2OH))	metab_2479	-	LMSP02020039	696.686	pos	M+H	C44H89NO4	7.8802	0.0224406	92.6	-	-0.627735	-	-	-	-	-	-	-	-	-	-	5.9865	5.971	5.8603	6.1353	6.1082	6.216
pos_2666	GPEtn(10:0/24:1)	metab_2491	-	-	718.538	pos	M+H	C39H76NO8P	7.791	0.031437	99.3	-	-0.806151	-	-	-	-	-	-	-	-	-	-	5.6345	5.4142	5.4782	4.8011	4.4232	4.7463
pos_2778	TG(18:1(9Z)/18:1(9Z)/18:3(6Z,9Z,12Z))[iso6]	metab_2594	-	-	881.758	pos	M+H	C57H100O6	7.3589	0.0373702	40	-	-1.84957	-	-	-	-	-	-	-	-	-	-	5.8249	5.9512	5.8418	5.599	5.4635	5.5604
pos_2789	GPEtn(14:1/22:2)	metab_2604	-	HMDB0008876	742.538	pos	M+H	C41H76NO8P	7.3177	0.00555569	99.1	-	-0.514579	-	-	-	-	-	-	-	Lipids and lipid-like molecules	Glycerophospholipids	Glycerophosphoethanolamines	6.1502	5.8932	5.9724	5.5366	5.5148	5.8306
pos_2828	DG(15:0/24:1(15Z)/0:0)	metab_2634	C00165	HMDB0007094	682.633	pos	M+NH4	C42H80O5	7.1462	0.0169832	-	59	-1.7777	-	-	-	-	-	-	-	Lipids and lipid-like molecules	Glycerolipids	Diradylglycerols	5.884	5.8341	5.7319	5.4395	5.4077	5.5226
pos_2947	N-Stearoylsphingosine	metab_2743	C00195	HMDB0004950	588.535	pos	M+Na	C36H71NO3	6.8376	0.0274546	-	79.3	3.37376	2304-81-6	-	-	map01100;map00600	Metabolic pathways;Sphingolipid metabolism	Metabolism;Metabolism	Global and overview maps;Lipid metabolism	Lipids and lipid-like molecules	Sphingolipids	Ceramides	5.8477	6.0048	5.6692	4.4044	4.1728	4.1703
pos_2952	Cer(d16:1(4E)/20:0(2OH))	metab_2748	-	LMSP02010084	582.545	pos	M+H	C36H71NO4	6.8239	0.0131518	85.9	-	-0.244353	-	-	-	-	-	-	-	-	-	-	6.1451	6.0515	6.0546	5.5399	5.4053	5.432
pos_2972	PE(18:0/0:0)	metab_2765	-	LMGP02050001	482.325	pos	M+H	C23H48NO7P	6.7691	0.0122145	39.6	-	1.35032	-	-	-	-	-	-	-	-	-	-	6.2224	6.3312	6.2086	5.8866	6.0247	6.0259
pos_2973	Cer(d16:2(4E,6E)/20:1(11Z))	metab_2766	-	LMSP02010064	562.519	pos	M+H	C36H67NO3	6.7622	0.0169031	52.4	-	-0.147399	-	-	-	-	-	-	-	-	-	-	6.3617	6.4194	6.2113	5.8601	5.6174	6.0027
pos_2991	PG(a-13:0/i-12:0)	metab_2784	C00344	HMDB0116642	607.391	pos	M+H-H2O	C31H61O10P	6.7416	0.0212206	-	72.5	-9.68715	-	Lipids	Phospholipids	map01100;map00564	Metabolic pathways;Glycerophospholipid metabolism	Metabolism;Metabolism	Global and overview maps;Lipid metabolism	Lipids and lipid-like molecules	Glycerophospholipids	Glycerophosphoglycerols	6.0872	6.1178	6.06	5.9241	5.9933	5.8584
pos_3008	Cer(d16:2(4E,6E)/20:0(2OH))	metab_2799	-	LMSP02010089	580.53	pos	M+H	C36H69NO4	6.7005	0.0372523	91.3	-	-0.281392	-	-	-	-	-	-	-	-	-	-	6.4588	6.412	6.2392	5.993	5.9018	6.0511
pos_3733	Benzenemethanol, 2-(2-hydroxypropoxy)-3-methyl-	metab_3417	-	-	197.117	pos	M+H	C11H16O3	4.5152	0.0282537	57.2	-	-0.442531	-	-	-	-	-	-	-	-	-	-	4.9616	4.8637	4.7457	3.7973	3.678	4.3569
pos_3734	5-Hydroxy-4-methoxy-5-(1-oxo-9,12,15-hexadecatrienyl)-2(5H)-furanone	metab_3418	-	HMDB0032095	380.243	pos	M+NH4	C21H30O5	4.5083	0.0552714	-	46.5	-0.760784	-	-	-	-	-	-	-	Organic oxygen compounds	Organooxygen compounds	Carbonyl compounds	4.5645	4.6352	4.245	3.6667	3.0235	3.2038
pos_3778	6-[2-(2H-1,3-benzodioxol-5-yl)ethyl]-4-hydroxy-5,6-dihydro-2H-pyran-2-one	metab_3460	-	-	280.118	pos	M+NH4	C14H14O5	3.9586	0.0168252	-	31.8	-0.843801	-	-	-	-	-	-	-	-	-	-	5.3322	5.3236	5.3836	4.6549	4.6503	4.7295
pos_3824	4-t-Butylbenzoic acid	metab_3505	C14535	-	179.106	pos	M+H	C11H14O2	3.3782	0.0434122	40.3	-	-1.01273	98-73-7	-	-	-	-	-	-	-	-	-	4.4617	4.7553	4.7704	4.0126	4.1068	4.1276
pos_3841	3',4',5'-Trimethoxycinnamyl alcohol	metab_3521	-	-	225.112	pos	M+H	C12H16O4	3.1607	0.0188383	47.6	-	-0.85811	-	-	-	-	-	-	-	-	-	-	4.6908	4.8991	4.9115	4.4971	4.3588	4.2977
pos_3857	Stachyoside A	metab_3537	-	HMDB0039092	571.163	pos	M+2Na-H	C21H34O15	2.9827	0.0120986	-	70.4	4.46574	131862-10-7	-	-	-	-	-	-	Lipids and lipid-like molecules	Prenol lipids	Terpene glycosides	4.0388	4.1887	3.601	3.2566	3.2624	3.26
pos_3865	Terbutaline	metab_3545	C07129	HMDB0015009	248.128	pos	M+Na	C12H19NO3	2.9004	0.144721	-	58.6	9.10238	23031-25-6	-	-	-	-	-	-	Benzenoids	Phenols	Benzenediols	4.4626	4.5175	3.9745	2.7782	2.7841	2.869
pos_3866	Lysyl-Tyrosine	metab_3546	-	HMDB0028963	348.134	pos	M+K	C15H23N3O4	2.8936	0.0173459	-	72.4	6.66446	35978-98-4	-	-	-	-	-	-	Organic acids and derivatives	Carboxylic acids and derivatives	Amino acids, peptides, and analogues	1.8433	1.8556	1.8281	3.0457	4.8554	4.1544
pos_3902	3,4,5-trihydroxy-6-{[3-hydroxy-2-methoxy-6-(3,5,7-trihydroxy-2H-chromen-2-ylidene)cyclohexa-2,4-dien-1-ylidene]oxy}oxane-2-carboxylic acid	metab_3581	-	-	527.137	pos	M+CH3OH+H	C22H22O13	2.6361	0.0325118	-	73.2	-5.86513	-	-	-	-	-	-	-	-	-	-	3.3731	3.3855	3.3576	5.1808	5.4229	5.102
pos_3905	3,4,5-trihydroxy-6-{4-[(1E)-3-oxo-3-[(3,4,5,6-tetrahydroxyoxan-2-yl)methoxy]prop-1-en-1-yl]phenoxy}oxane-2-carboxylic acid	metab_3583	-	-	485.126	pos	M+H-H2O	C21H26O14	2.6361	0.0242109	-	58.3	-5.31907	-	-	-	-	-	-	-	-	-	-	4.8741	4.7921	4.6237	3.7886	3.6642	3.6618
pos_3923	(3,4,5,6-tetrahydroxyoxan-2-yl)methyl (2E)-3-(3,4-dihydroxyphenyl)prop-2-enoate	metab_3600	-	-	325.092	pos	M+H-H2O	C15H18O9	2.492	0.0125934	-	56.5	-0.846969	-	-	-	-	-	-	-	-	-	-	3.5719	3.5844	3.5564	4.8185	5.0517	4.7038
pos_3961	6-[2-carboxy-2,2-bis(hydroxymethyl)ethoxy]-3,4,5-trihydroxyoxane-2-carboxylic acid	metab_3636	-	-	653.182	pos	2M+H	C11H18O11	2.2182	0.0143179	-	43.1	7.95003	-	-	-	-	-	-	-	-	-	-	3.9331	3.9456	3.9176	4.1598	4.2539	4.0658
pos_3965	6-{4-[(1E)-3-[(3-carboxy-5,6-dihydroxycyclohex-3-en-1-yl)oxy]-3-oxoprop-1-en-1-yl]-2-hydroxyphenoxy}-3,4,5-trihydroxyoxane-2-carboxylic acid	metab_3640	-	-	554.148	pos	M+ACN+H	C22H24O14	2.2044	0.0177249	-	66.8	-4.7929	-	-	-	-	-	-	-	-	-	-	3.5991	3.6116	3.8698	4.6742	5.0682	4.8706
pos_3986	3-Acetyl-6-methoxybenzaldehyde	metab_3660	C10667	-	179.07	pos	M+H	C10H10O3	2.0673	0.00625219	43.6	-	-0.818579	531-99-7	-	-	-	-	-	-	-	-	-	5.3544	5.3701	5.4189	5.6119	5.7488	5.6467
pos_4015	Cysteinyl-Tyrosine	metab_3687	-	HMDB0028787	610.198	pos	2M+ACN+H	C12H16N2O4S	1.9645	0.0148918	-	45.5	-4.01081	-	-	-	-	-	-	-	Organic acids and derivatives	Carboxylic acids and derivatives	Amino acids, peptides, and analogues	4.4256	4.464	4.5001	4.6877	4.7013	4.6934
pos_4024	N-(3S-hydroxy-butanoyl)-homoserine lactone	metab_3694	C11842	LMFA08030005	188.092	pos	M+H	C8H13NO4	1.9301	0.0241361	33.1	-	-0.59166	-	-	-	-	-	-	-	-	-	-	4.8709	4.9213	4.8731	4.712	4.6824	4.7098
pos_4039	10-Acetoxyligustroside	metab_3709	-	HMDB0035217	565.187	pos	M+H-H2O	C27H34O14	1.8683	0.0144744	-	35.7	-7.24037	57799-95-8	-	-	-	-	-	-	Lipids and lipid-like molecules	Prenol lipids	Terpene glycosides	4.1755	4.032	4.3549	5.2451	5.3156	5.1097
pos_4043	(S)-5'-Deoxy-5'-(methylsulfinyl)adenosine	metab_3713	-	-	314.092	pos	M+H	C11H15N5O4S	1.8546	0.015761	73.8	-	-0.753757	-	-	-	-	-	-	-	-	-	-	4.4095	4.4406	3.9123	2.9395	2.9431	3.6771
pos_4062	L-Tyrosine	metab_3731	C00082	HMDB0000158;60-18-4	182.081	pos	M+H	C9H11NO3	1.7379	0.00407383	79	-	-0.473003	60-18-4	Peptides	Amino acids	map01100;map01110;map00350;map01240;map00730;map00965;map00130;map00998;map01230;map00966;map00950;map01210;map00940;map00360;map00970;map00261;map00400;map00460	Metabolic pathways;Biosynthesis of secondary metabolites;Tyrosine metabolism;Biosynthesis of cofactors;Thiamine metabolism;Betalain biosynthesis;Ubiquinone and other terpenoid-quinone biosynthesis;Biosynthesis of various secondary metabolites - part 2;Biosynthesis of amino acids;Glucosinolate biosynthesis;Isoquinoline alkaloid biosynthesis;2-Oxocarboxylic acid metabolism;Phenylpropanoid biosynthe…	Metabolism;Metabolism;Metabolism;Metabolism;Metabolism;Metabolism;Metabolism;Metabolism;Metabolism;Metabolism;Metabolism;Metabolism;Metabolism;Metabolism;Genetic Information Processing;Metabolism;Metabolism;Metabolism	Global and overview maps;Global and overview maps;Amino acid metabolism;Global and overview maps;Metabolism of cofactors and vitamins;Biosynthesis of other secondary metabolites;Metabolism of cofactors and vitamins;Biosynthesis of other secondary metabolites;Global and overview maps;Biosynthesis of other secondary metabolites;Biosynthesis of other secondary metabolites;Global and overview maps;Bi…	Organic acids and derivatives	Carboxylic acids and derivatives	Amino acids, peptides, and analogues	6.0137	6.0663	5.8706	5.735	5.6967	5.8048
pos_4064	5'-O-beta-D-Glucosylpyridoxine	metab_3733	C03996	-	332.134	pos	M+H	C14H21NO8	1.7242	0.0115348	86.9	-	-0.865376	-	-	-	-	-	-	-	-	-	-	6.3439	6.3449	6.2719	5.7852	5.6231	6.0325
pos_4074	6-{4-[2,3-dioxo-3-(2,4,6-trihydroxyphenyl)propyl]-2-methoxyphenoxy}-3,4,5-trihydroxyoxane-2-carboxylic acid	metab_3741	-	-	512.137	pos	M+NH4	C22H22O13	1.5869	0.0283996	-	33	-4.99385	-	-	-	-	-	-	-	-	-	-	3.2612	3.2737	3.2458	4.3297	4.2637	3.5971
pos_4120	3-Buten-1-amine	metab_3786	C12244	-	72.0814	pos	M+H	C4H9N	0.935	0.0111867	75.4	-	8.97138	-	-	-	-	-	-	-	-	-	-	5.4157	5.3203	5.1379	5.017	4.9641	5.0919
pos_4131	1-Kestose	metab_3797	C03661	HMDB0011729	527.158	pos	M+Na	C18H32O16	0.8184	0.0110911	80.4	-	-0.317337	470-69-9	-	-	-	-	-	-	Organic oxygen compounds	Organooxygen compounds	Carbohydrates and carbohydrate conjugates	6.4215	6.2994	6.3162	5.895	5.8403	5.764
pos_4133	Neokestose	metab_3799	-	HMDB0029921;HMDB0033673	522.203	pos	M+NH4	C18H32O16	0.8116	0.0154283	-	49.2	-0.348451	562-68-5;3688-75-3	-	-	-	-	-	-	Organic oxygen compounds	Organooxygen compounds	Carbohydrates and carbohydrate conjugates	6.4146	6.2955	6.2251	5.6357	5.6384	5.6819
pos_4156	4-Methyl-5-thiazoleethanol	metab_3822	C04294	HMDB0032985	144.048	pos	M+H	C6H9NOS	0.7635	0.0135856	65.1	-	-0.669362	137-00-8	-	-	map00730;map01100;map01240	Thiamine metabolism;Metabolic pathways;Biosynthesis of cofactors	Metabolism;Metabolism;Metabolism	Metabolism of cofactors and vitamins;Global and overview maps;Global and overview maps	Organoheterocyclic compounds	Azoles	Thiazoles	4.5505	4.3874	4.5964	4.0677	3.9436	4.2083
pos_4189	Acetyl-DL-Valine	metab_3853	-	-	160.097	pos	M+H	C7H13NO3	0.7087	0.00789225	55.1	-	-0.7786	-	-	-	-	-	-	-	-	-	-	5.9814	5.988	5.9635	5.7134	5.7204	5.6752
pos_4206	Anthopleurine	metab_3869	C16994	-	178.107	pos	M+H	C7H15NO4	0.7019	0.020699	38.7	-	-0.656822	56595-17-6	-	-	-	-	-	-	-	-	-	4.9293	4.9412	4.9312	4.7028	4.8414	4.6629
pos_4266	3-Dehydroxycarnitine	metab_3918	C01181	HMDB0001161	184.073	pos	M+K	C7H15NO2	0.613	0.0196931	-	32.2	-2.16583	407-64-7	-	-	map01100;map00310;map02010	Metabolic pathways;Lysine degradation;ABC transporters	Metabolism;Metabolism;Environmental Information Processing	Global and overview maps;Amino acid metabolism;Membrane transport	Lipids and lipid-like molecules	Fatty Acyls	Fatty acids and conjugates	5.0186	4.8616	4.884	4.6307	4.6366	4.7338
pos_4271	2'-Deoxymugineic acid	metab_3923	C15485	-	305.134	pos	M+H	C12H20N2O7	0.6061	0.00903805	57	-	-0.988908	74235-24-8	-	-	-	-	-	-	-	-	-	6.1431	6.2084	6.2597	6.0151	5.9521	5.9648
pos_4274	4-PIOL	metab_3926	C13710	-	169.097	pos	M+H	C8H12N2O2	0.6061	0.00999424	76.3	-	-0.785411	132033-91-1	-	-	-	-	-	-	-	-	-	5.1848	5.1483	5.1054	4.5022	4.4374	4.5245
pos_4363	Trigonelline	metab_4013	C01004	HMDB0000875	176.011	pos	M+K	C7H7NO2	0.5174	0.0295732	-	41	-0.829711	535-83-1	-	-	map00760	Nicotinate and nicotinamide metabolism	Metabolism	Metabolism of cofactors and vitamins	Alkaloids and derivatives	_	_	4.0636	3.7639	3.7602	5.1086	5.0053	4.6372
pos_6	Levan	metab_4116	C06215	HMDB0003539	543.132	pos	M+NH4, M+Na, M+K, 2M+NH4, M+H-H2O	C18H32O16	0.7019	0.00569813	86.8	-	-0.310712	9013-95-0	-	-	map00500	Starch and sucrose metabolism	Metabolism	Carbohydrate metabolism	Organic oxygen compounds	Organooxygen compounds	Carbohydrates and carbohydrate conjugates	6.6669	6.6013	6.5101	6.0378	6.049	6.1319
pos_4370	P-Aminobenzoic acid	metab_4118	C00568	HMDB0001392;HMDB0304171;HMDB0004992	138.055	pos	M+H	C7H7NO2	0.5037	0.0139756	56.3	-	-0.619864	94-09-7;150-13-0	-	-	map01100;map00790;map01240	Metabolic pathways;Folate biosynthesis;Biosynthesis of cofactors	Metabolism;Metabolism;Metabolism	Global and overview maps;Metabolism of cofactors and vitamins;Global and overview maps	Benzenoids	Benzene and substituted derivatives	Benzoic acids and derivatives	5.0553	4.9911	5.0129	5.4751	5.383	5.1252
neg_9	2-Feruloyl-1-sinapoylgentiobiose	metab_4128	-	HMDB0030334	723.215	neg	M-H, M+FA-H, M+Na-2H, M+Cl	C33H40O18	4.5	0.0115003	-	78	1.5561	-	-	-	-	-	-	-	Phenylpropanoids and polyketides	Cinnamic acids and derivatives	Hydroxycinnamic acids and derivatives	4.9644	4.9074	4.6067	2.9762	2.9836	2.9579
neg_219	6-(4-{5,7-dihydroxy-4-oxo-8-[3,4,5-trihydroxy-6-(hydroxymethyl)oxan-2-yl]-3,4-dihydro-2H-1-benzopyran-2-yl}phenoxy)-3,4,5-trihydroxyoxane-2-carboxylic acid	metab_4334	-	-	609.143	neg	M-H, M+Na-2H	C27H30O16	1.8713	0.0224306	-	61.7	-5.74333	-	-	-	-	-	-	-	-	-	-	5.0097	4.9826	5.114	5.7538	5.8061	5.6361
neg_301	3',6-Disinapoylsucrose	metab_4415	-	-	753.226	neg	M-H, M+Na-2H	C34H42O19	4.3331	0.0216216	-	76.1	1.2142	-	-	-	-	-	-	-	-	-	-	4.5483	4.3512	3.8934	3.3128	3.3202	3.2945
neg_350	PERSEITOL	metab_4463	C08255	HMDB0033750	211.082	neg	M-H, M+Cl	C7H16O7	0.6186	0.0358584	63.3	-	-1.6723	527-06-0	-	-	-	-	-	-	Organic oxygen compounds	Organooxygen compounds	Carbohydrates and carbohydrate conjugates	5.0691	5.3425	4.9134	4.2706	4.3265	4.3704
neg_730	Isorhamnetin 3-rutinoside 4'-rhamnoside	metab_4838	-	-	751.213	neg	M-H2O-H	C34H42O20	0.5339	0.0449959	-	47.6	5.2586	-	-	-	-	-	-	-	-	-	-	5.4293	5.3007	5.1562	4.0952	4.5204	4.9652
neg_822	[2-(dimethylamino)ethoxy]sulfonic acid	metab_4924	-	-	168.033	neg	M-H	C4H11NO4S	0.6325	0.0193699	-	33.5	-4.48438	-	-	-	-	-	-	-	-	-	-	3.6444	3.5225	3.7994	4.8872	4.3097	4.0177
neg_839	A-L-Fucopyranosyl-(1->2)-b-D-galactopyranosyl-(1->2)-D-xylose	metab_4938	-	HMDB0041222	495.112	neg	M+K-2H	C17H30O14	0.6605	0.0615758	-	61.1	0.617774	130136-27-5	-	-	-	-	-	-	Organic oxygen compounds	Organooxygen compounds	Carbohydrates and carbohydrate conjugates	4.5231	4.4496	3.9297	3.3127	3.3201	3.2944
neg_859	Serylvaline	metab_4957	-	HMDB0029052	203.103	neg	M-H	C8H16N2O4	0.703	0.0762357	-	57.4	-2.86838	51782-06-0	-	-	-	-	-	-	Organic acids and derivatives	Carboxylic acids and derivatives	Amino acids, peptides, and analogues	5.0475	5.0681	4.8599	4.6157	4.4937	4.76
neg_916	Arabinofuranobiose	metab_5000	-	HMDB0029918	845.279	neg	3M-H	C10H18O9	0.8075	0.0375272	-	77.8	0.707473	52287-00-0	-	-	-	-	-	-	Organic oxygen compounds	Organooxygen compounds	Carbohydrates and carbohydrate conjugates	6.1534	5.9483	5.8721	4.0015	3.9609	4.5261
neg_943	Adenine	metab_5020	C00147	HMDB0000034;73-24-5	134.046	neg	M-H	C5H5N5	1.0278	0.0138811	80.1	-	-7.52474	73-24-5	Nucleic acids	Bases	map01100;map00230;map00908	Metabolic pathways;Purine metabolism;Zeatin biosynthesis	Metabolism;Metabolism;Metabolism	Global and overview maps;Nucleotide metabolism;Metabolism of terpenoids and polyketides	Organoheterocyclic compounds	Imidazopyrimidines	Purines and purine derivatives	5.6366	5.7421	5.2731	4.6765	4.4623	4.5998
neg_960	Daucic acid	metab_5037	-	HMDB0031665	203.019	neg	M-H	C7H8O7	1.329	0.0119362	-	36.7	-2.08549	34098-52-7	-	-	-	-	-	-	Organic acids and derivatives	Hydroxy acids and derivatives	Beta hydroxy acids and derivatives	5.0691	5.0054	4.9452	4.6581	4.6712	4.4544
neg_976	4-Hydroxy duloxetine glucuronide	metab_5053	-	HMDB0060763	488.141	neg	M-H	C24H27NO8S	1.5837	0.0150031	-	46.5	5.77699	-	-	-	-	-	-	-	Organic oxygen compounds	Organooxygen compounds	Carbohydrates and carbohydrate conjugates	2.9471	2.9352	2.9996	4.4044	4.4251	3.8595
neg_986	N'-Hydroxyneosaxitoxin	metab_5063	-	-	330.12	neg	M-H	C10H17N7O6	1.7259	0.026188	-	56.5	8.55046	-	-	-	-	-	-	-	-	-	-	5.1979	5.1373	5.1101	4.5424	4.3363	4.889
neg_997	2-(acetylamino)-1,5-anhydro-2-deoxy-4-O-b-D-galactopyranosyl-D-arabino-Hex-1-enitol	metab_5074	-	HMDB0002282	386.11	neg	M+Na-2H	C14H23NO10	1.8028	0.00959613	-	35.6	7.30963	868264-13-5	-	-	-	-	-	-	Organic oxygen compounds	Organooxygen compounds	Carbohydrates and carbohydrate conjugates	4.6649	4.7917	4.7488	5.3804	5.6639	5.2572
neg_1027	Meta-O-Dealkylated flecainide	metab_5104	-	HMDB0060831	353.109	neg	M+Na-2H	C15H19F3N2O3	1.945	0.0733037	-	75.1	-1.01403	-	-	-	-	-	-	-	Benzenoids	Benzene and substituted derivatives	Benzoic acids and derivatives	2.9979	3.3252	3.4783	4.245	3.693	4.1648
neg_1030	4-Hydroxystachydrine	metab_5107	C08269	HMDB0029230;HMDB0029412	204.087	neg	M+FA-H	C7H13NO3	1.9526	0.00963956	-	48.2	-2.71295	515-25-3	-	-	-	-	-	-	Organic acids and derivatives	Carboxylic acids and derivatives	Amino acids, peptides, and analogues	4.569	4.5949	4.4329	4.0595	3.9153	4.1048
neg_1056	Lippioside II	metab_5133	-	HMDB0034268	589.132	neg	M+Cl	C25H30O14	2.0797	0.0336699	-	55.4	-2.49217	220271-94-3	-	-	-	-	-	-	Lipids and lipid-like molecules	Prenol lipids	Terpene glycosides	3.2207	3.5099	3.2133	4.8586	4.4434	4.006
neg_1237	Apigenin 6-C-Glucoside 8-C-Arabinoside	metab_5305	-	HMDB0029260	563.141	neg	M-H	C26H28O14	3.7636	0.00330923	64.8	-	1.08759	-	-	-	-	-	-	-	Phenylpropanoids and polyketides	Flavonoids	Flavonoid glycosides	4.4812	4.08	4.0588	3.2579	3.1771	3.1514
neg_1262	7,8-Dihydrovomifoliol 9-[rhamnosyl-(1->6)-glucoside]	metab_5329	-	HMDB0029770	555.245	neg	M+Na-2H	C25H42O12	4.1045	0.0291769	-	90.8	5.0363	177261-69-7	-	-	-	-	-	-	Lipids and lipid-like molecules	Fatty Acyls	Fatty acyl glycosides	4.1886	4.4498	3.5628	3.1295	3.1369	3.1112
neg_1264	Methyl 7-epi-12-hydroxyjasmonate glucoside	metab_5330	-	HMDB0031763	401.182	neg	M-H	C19H30O9	4.1359	0.0143304	-	43.5	0.294327	142465-56-3	-	-	-	-	-	-	Lipids and lipid-like molecules	Fatty Acyls	Fatty acyl glycosides	3.7627	3.6527	4.0469	4.5006	4.1139	4.7354
neg_1514	PC(16:0/18:1(11Z))	metab_5559	C00157	HMDB0007971;LMGP01010576	804.576	neg	M+FA-H	C42H82NO8P	6.1359	0.155371	-	91.5	0.145286	-	Lipids	Phospholipids	map01100;map00564;map01110;map00590;map00591;map00592	Metabolic pathways;Glycerophospholipid metabolism;Biosynthesis of secondary metabolites;Arachidonic acid metabolism;Linoleic acid metabolism;alpha-Linolenic acid metabolism	Metabolism;Metabolism;Metabolism;Metabolism;Metabolism;Metabolism	Global and overview maps;Lipid metabolism;Global and overview maps;Lipid metabolism;Lipid metabolism;Lipid metabolism	Lipids and lipid-like molecules	Glycerophospholipids	Glycerophosphocholines	6.2439	6.2405	6.3258	6.5178	6.4585	6.5132
neg_1804	Caffeoylcycloartenol	metab_5815	-	HMDB0040807	587.411	neg	M-H	C39H56O4	6.8064	0.00183551	-	33.7	0.322455	75884-34-3	-	-	-	-	-	-	Lipids and lipid-like molecules	Steroids and steroid derivatives	Cycloartanols and derivatives	5.0639	4.8771	5.1178	5.9946	5.8653	6.101
neg_1832	Campesteryl ferulate	metab_5843	-	HMDB0036285	575.411	neg	M-H	C38H56O4	6.9675	0.00280956	-	37.6	0.308691	20972-07-0	-	-	-	-	-	-	Lipids and lipid-like molecules	Steroids and steroid derivatives	Steroid esters	3.3333	3.3214	3.3259	4.8398	4.3687	4.9097
neg_1905	1,2-dioleoyl-sn-Glycero-3-Phosphate	metab_5914	-	HMDB0007865	699.497	neg	M-H	C39H73O8P	7.3945	0.0169366	62.7	-	0.574269	14268-17-8	-	-	-	-	-	-	Lipids and lipid-like molecules	Glycerophospholipids	Glycerophosphates	5.6369	5.5754	5.6834	5.4145	5.2357	5.3391
neg_2757	CE(12:0)	metab_6740	C02530	LMST01020001;HMDB0002262	613.52	neg	M+FA-H	C39H68O2	7.5886	0.0221281	-	94.1	0.334589	1908-11-08	-	-	map00100	Steroid biosynthesis	Metabolism	Lipid metabolism	Lipids and lipid-like molecules	Steroids and steroid derivatives	Steroid esters	4.9676	4.955	4.8239	4.3045	4.4694	4.3791
neg_2762	CPA(18:2(9Z,12Z)/0:0)	metab_6745	-	HMDB0007007	415.226	neg	M-H	C21H37O6P	7.5501	0.00845653	-	63.4	0.21506	-	-	-	-	-	-	-	Lipids and lipid-like molecules	Fatty Acyls	Lineolic acids and derivatives	5.9528	5.9609	5.7161	5.4723	5.4261	5.2875
neg_2780	GPA(16:0/18:1)	metab_6763	-	-	673.482	neg	M-H	C37H71O8P	7.4355	0.00708524	41.4	-	0.276165	-	-	-	-	-	-	-	-	-	-	5.5722	5.4911	5.6146	5.3385	5.045	5.2822
neg_2884	Campesteryl caffeate	metab_6860	-	HMDB0036284	561.395	neg	M-H	C37H54O4	6.9115	0.0026835	-	46	0.400874	75873-74-4	-	-	-	-	-	-	Lipids and lipid-like molecules	Steroids and steroid derivatives	Steroid esters	3.4396	3.7407	3.4323	4.6963	4.1782	4.665
neg_3112	PE(15:0/0:0)	metab_7068	-	LMGP02050031	438.262	neg	M-H	C20H42NO7P	6.3604	0.0101626	33.8	-	-0.486833	-	-	-	-	-	-	-	-	-	-	4.897	5.0702	5.0485	5.2731	5.5489	5.4081
neg_3430	1-Hydroxypyrene glucuronide	metab_7344	-	HMDB0059759	833.215	neg	2M+FA-H	C22H18O7	5.7402	0.15074	-	72.9	8.43882	-	-	-	-	-	-	-	Benzenoids	Pyrenes	_	3.3669	3.3551	3.3596	4.7561	4.5822	4.202
neg_3559	Apiin	metab_7463	C04858	HMDB0030843;HMDB0035464;LMPK12110337	563.141	neg	M-H	C26H28O14	3.9746	0.0212505	-	80.7	0.630394	26544-34-3	-	-	map00944	Flavone and flavonol biosynthesis	Metabolism	Biosynthesis of other secondary metabolites	Benzenoids	Naphthalenes	Phenylnaphthalenes	5.0502	4.8483	4.5065	3.2868	3.2257	3.5932
neg_3596	3-(4-hydroxyphenyl)-N-(4-oxobutyl)prop-2-enimidic acid	metab_7499	-	-	278.103	neg	M+FA-H	C13H15NO3	3.5089	0.0241014	-	44.5	-0.00344897	-	-	-	-	-	-	-	-	-	-	5.1187	5.1358	5.0516	4.161	3.6995	4.1909
neg_3629	1H-Indol-3-ylacetyl-myo-inositol	metab_7529	C03868	HMDB0031182	382.115	neg	M+FA-H	C16H19NO7	3.1709	0.0187102	-	68.6	0.554481	73925-84-5	-	-	-	-	-	-	Organoheterocyclic compounds	Indoles and derivatives	Indolyl carboxylic acids and derivatives	4.8068	5.1434	4.7091	2.9157	2.9231	2.8975
neg_3724	(+/-)-Glycerol 1,2-diacetate	metab_7620	-	HMDB0031712	351.13	neg	2M-H	C7H12O5	2.4949	0.049267	-	44.2	0.468167	101364-64-1	-	-	-	-	-	-	Lipids and lipid-like molecules	Glycerolipids	Diradylglycerols	4.5562	4.9489	4.4145	5.0755	5.1148	5.4316
neg_3738	2-(3,4-dihydroxyphenyl)-4-[3,5,7-trihydroxy-2-(4-hydroxy-3-methoxyphenyl)-3,4-dihydro-2H-1-benzopyran-8-yl]-6-[3,4,5-trihydroxy-6-(hydroxymethyl)oxan-2-yl]-3,4-dihydro-2H-1-benzopyran-3,5,7-triol	metab_7633	-	-	735.19	neg	M-H2O-H	C37H38O17	2.3914	0.013085	-	64.7	-4.18874	-	-	-	-	-	-	-	-	-	-	3.3559	3.8328	3.3894	5.4622	5.1696	5.1349
neg_3767	Physalin K	metab_7662	-	HMDB0034347	593.148	neg	M+Cl	C28H30O12	2.203	0.0228073	-	69.7	8.26876	76045-35-7	-	-	-	-	-	-	Lipids and lipid-like molecules	Steroids and steroid derivatives	Physalins and derivatives	3.796	3.7841	3.7886	4.2525	4.7364	4.3989
neg_3790	Licorice glycoside E	metab_7685	-	HMDB0031996;LMPK12140032	692.205	neg	M-H	C35H35NO14	2.0606	0.0137605	-	39.6	9.29868	-	-	-	-	-	-	-	Phenylpropanoids and polyketides	Flavonoids	Flavonoid glycosides	3.6443	3.6324	3.6369	3.8748	4.3852	4.1906
neg_3832	3,4,5-trihydroxy-6-({5,6,14-trimethoxy-8,17-dioxatetracyclo[8.7.0.0,.0,]heptadeca-2,4,6,11(16),12,14-hexaen-4-yl}oxy)oxane-2-carboxylic acid	metab_7725	-	-	551.137	neg	M+FA-H	C24H26O12	1.8839	0.0570957	-	42.7	-6.8015	-	-	-	-	-	-	-	-	-	-	3.0476	3.1206	3.1005	4.5555	4.4573	4.2454
neg_3947	Gluconolactone	metab_7836	C00198	HMDB0000150;90-80-2;MJDBOTE0000432	415.11	neg	2M+Hac-H	C6H10O6	0.7867	0.0195523	-	67.9	0.796036	90-80-2	-	-	map01100;map00030;map01110;map01200	Metabolic pathways;Pentose phosphate pathway;Biosynthesis of secondary metabolites;Carbon metabolism	Metabolism;Metabolism;Metabolism;Metabolism	Global and overview maps;Carbohydrate metabolism;Global and overview maps;Global and overview maps	Organic oxygen compounds	Organooxygen compounds	Carbohydrates and carbohydrate conjugates	5.5412	5.6488	5.5059	5.103	5.1026	5.3947
neg_4018	1-Methylinosine	metab_7894	-	HMDB0002721	609.189	neg	2M+FA-H	C11H14N4O5	0.6961	0.00759415	-	30.5	-3.67329	2140-73-0	-	-	-	-	-	-	Nucleosides, nucleotides, and analogues	Purine nucleosides	_	5.297	5.3219	5.1359	5.0335	4.7594	4.9852
neg_4060	3,4,5-trihydroxy-6-(2-hydroxyethoxy)oxane-2-carboxylic acid	metab_7931	-	-	237.061	neg	M-H	C8H14O8	0.6465	0.0149186	-	43.4	-0.604151	-	-	-	-	-	-	-	-	-	-	4.6314	4.7337	4.3295	4.2712	4.0222	4.1262
neg_4068	Ribitol	metab_7938	C00474	HMDB0000508	151.06	neg	M-H	C5H12O5	0.6325	0.0205762	53.9	-	-5.86994	488-81-3	-	-	map01100;map00040;map00740	Metabolic pathways;Pentose and glucuronate interconversions;Riboflavin metabolism	Metabolism;Metabolism;Metabolism	Global and overview maps;Carbohydrate metabolism;Metabolism of cofactors and vitamins	Organic oxygen compounds	Organooxygen compounds	Carbohydrates and carbohydrate conjugates	4.2423	4.3521	4.1687	5.1312	4.9812	4.4843
neg_4173	Fructosamine	metab_8034	-	HMDB0002030	214.048	neg	M+Cl	C6H13NO5	0.5899	0.0102699	-	55.8	-2.92998	4429-04-03	-	-	-	-	-	-	Organic oxygen compounds	Organooxygen compounds	Carbohydrates and carbohydrate conjugates	5.2631	5.3398	5.0564	4.8807	4.62	4.8745
neg_4176	L-Aspartic acid	metab_8037	C00049	HMDB0000191;56-84-8	132.029	neg	M-H	C4H7NO4	0.5899	0.00023552	71.1	-	-7.72322	56-84-8	Peptides;Hormones and transmitters	Amino acids;Neurotransmitters	map01100;map00220;map01110;map00770;map00300;map01240;map01210;map00270;map01200;map00260;map01230;map00760;map00460;map00250;map00710;map00970;map00261;map02010;map00410;map00340	Metabolic pathways;Arginine biosynthesis;Biosynthesis of secondary metabolites;Pantothenate and CoA biosynthesis;Lysine biosynthesis;Biosynthesis of cofactors;2-Oxocarboxylic acid metabolism;Cysteine and methionine metabolism;Carbon metabolism;Glycine, serine and threonine metabolism;Biosynthesis of amino acids;Nicotinate and nicotinamide metabolism;Cyanoamino acid metabolism;Alanine, aspartate a…	Metabolism;Metabolism;Metabolism;Metabolism;Metabolism;Metabolism;Metabolism;Metabolism;Metabolism;Metabolism;Metabolism;Metabolism;Metabolism;Metabolism;Metabolism;Genetic Information Processing;Metabolism;Environmental Information Processing;Metabolism;Metabolism	Global and overview maps;Amino acid metabolism;Global and overview maps;Metabolism of cofactors and vitamins;Amino acid metabolism;Global and overview maps;Global and overview maps;Amino acid metabolism;Global and overview maps;Amino acid metabolism;Global and overview maps;Metabolism of cofactors and vitamins;Metabolism of other amino acids;Amino acid metabolism;Energy metabolism;Translation;Bio…	Organic acids and derivatives	Carboxylic acids and derivatives	Amino acids, peptides, and analogues	4.8083	4.6939	4.4341	4.3732	4.246	4.2984
neg_4190	6-Amino-9H-purine-9-propanoic acid	metab_8049	-	HMDB0029939	473.163	neg	2M+Hac-H	C8H9N5O2	0.5759	0.0221848	-	37.8	-6.03626	4244-47-7	-	-	-	-	-	-	Organoheterocyclic compounds	Imidazopyrimidines	Purines and purine derivatives	5.3332	5.6194	5.1698	3.9461	4.1156	4.2996
neg_4196	L-Asparagine	metab_8054	C00152	HMDB0251512;HMDB0000168;70-47-3;MJDBOTE0000518	131.045	neg	M-H	C4H8N2O3	0.5759	0.00950011	70.4	-	-7.82543	70-47-3	Peptides	Amino acids	map01100;map01110;map00460;map01230;map00250;map00970	Metabolic pathways;Biosynthesis of secondary metabolites;Cyanoamino acid metabolism;Biosynthesis of amino acids;Alanine, aspartate and glutamate metabolism;Aminoacyl-tRNA biosynthesis	Metabolism;Metabolism;Metabolism;Metabolism;Metabolism;Genetic Information Processing	Global and overview maps;Global and overview maps;Metabolism of other amino acids;Global and overview maps;Amino acid metabolism;Translation	Organic acids and derivatives	Carboxylic acids and derivatives	Amino acids, peptides, and analogues	5.4104	5.5807	5.4655	4.9221	5.0157	4.8895
neg_4317	5,10-Methylene-THF	metab_8158	C00143	3432-99-3;HMDB0001533	478.141	neg	M+Na-2H	C20H23N7O6	0.4919	0.0403074	-	69.4	-9.68339	3432-99-3;31690-11-6	-	-	map01100;map01200;map00670;map00260;map01240	Metabolic pathways;Carbon metabolism;One carbon pool by folate;Glycine, serine and threonine metabolism;Biosynthesis of cofactors	Metabolism;Metabolism;Metabolism;Metabolism;Metabolism	Global and overview maps;Global and overview maps;Metabolism of cofactors and vitamins;Amino acid metabolism;Global and overview maps	Organoheterocyclic compounds	Pteridines and derivatives	Pterins and derivatives	4.5247	5.1775	3.8508	3.3555	3.3629	3.3372
neg_4378	Glutaminylasparagine	metab_8219	-	HMDB0028792	241.093	neg	M-H2O-H	C9H16N4O5	0.4428	0.00827331	-	31.5	-5.57426	14608-79-8	-	-	-	-	-	-	Organic acids and derivatives	Carboxylic acids and derivatives	Amino acids, peptides, and analogues	4.9988	5.1205	5.0965	4.5936	4.7721	4.6911
neg_220	Amylose	metab_8383	C00718	HMDB0038852;HMDB0003403;9005-82-7	415.146	neg	M-H, M+FA-H	C2H6.[C12H20O11]n	1.8643	0.0282623	-	34.9	0.184174	6118-87-2;9005-82-7	-	-	map01100;map00500;map01110	Metabolic pathways;Starch and sucrose metabolism;Biosynthesis of secondary metabolites	Metabolism;Metabolism;Metabolism	Global and overview maps;Carbohydrate metabolism;Global and overview maps	Organic oxygen compounds	Organooxygen compounds	Carbohydrates and carbohydrate conjugates	2.8548	2.843	2.8475	5.248	5.2779	5.6693
neg_1217	Caffeic Acid	metab_8384	C01197	HMDB0003501;HMDB0001964	179.034	neg	M-H	C9H8O4	3.4968	0.0248195	56.5	-	-3.64656	4361-87-9;331-39-5;501-16-6	-	-	map01100;map00940;map01110	Metabolic pathways;Phenylpropanoid biosynthesis;Biosynthesis of secondary metabolites	Metabolism;Metabolism;Metabolism	Global and overview maps;Biosynthesis of other secondary metabolites;Global and overview maps	Phenylpropanoids and polyketides	Cinnamic acids and derivatives	Hydroxycinnamic acids and derivatives	4.4851	4.5274	4.5071	4.957	5.1632	5.0119
neg_3905	Glutathione	metab_8387	C00051	HMDB0062697;HMDB0003337;70-18-8;HMDB0011691;HMDB0000125	306.077	neg	M-H	C10H17N3O6S	1.1934	0.016595	55.1	-	0.488929	27025-41-8;70-18-8;15718-51-1	Vitamins and cofactors	Cofactors	map01100;map00270;map00480;map02010;map01240	Metabolic pathways;Cysteine and methionine metabolism;Glutathione metabolism;ABC transporters;Biosynthesis of cofactors	Metabolism;Metabolism;Metabolism;Environmental Information Processing;Metabolism	Global and overview maps;Amino acid metabolism;Metabolism of other amino acids;Membrane transport;Global and overview maps	Organic acids and derivatives	Carboxylic acids and derivatives	Amino acids, peptides, and analogues	4.6026	4.5416	4.3896	3.5327	3.5326	3.8851
neg_1058	Methylnoradrenaline	metab_8390	C11768;C17925	HMDB0002832;HMDB0015652	164.071	neg	M-H2O-H	C9H13NO3	2.0944	0.0103121	-	30.6	-4.41373	6539-57-7;829-74-3	-	-	-	-	-	-	Benzenoids	Benzene and substituted derivatives	Phenylpropanes	4.8633	4.8851	4.7428	4.6252	4.4897	4.6919
