# Supplementary material for: The Key Metabolites in Rice Quality Formation of Conventional japonica Varieties
Source: Curr Issues Mol Biol. 2023 Jan 20;45(2):990–1001. doi: 10.3390/cimb45020064 (PMC9955130; doi:10.3390/cimb45020064)
Supplement: Supplementary file 1 [file cimb-45-00064-s001.zip › Table S4.xls]

## Sheet: YD3_vs_YD4
Table S4. DMs identification information between YD3_vs_YD4
ID	Metabolite	Metab ID	KEGG Compound ID	Library ID	M/Z	Mode	Adducts	Formula	Retention time	RSD	Fragmentation Score	Theoretical Fragmentation Score	Mass Error	CAS ID	KEGG Compound First Category	KEGG Compound Second Category	KEGG Pathway ID	KEGG Pathway Description	KEGG Pathway First Category	KEGG Pathway Second Category	HMDB Superclass	HMDB Class	HMDB Subclass	YD3_1	YD3_2	YD3_3	YD4_1	YD4_2	YD4_3
pos_3	Gibberellin A110	metab_2	-	HMDB0032010	349.201	pos	M+H-H2O, M+NH4, M+H, M+Na, M+H-2H2O	C20H28O5	4.5015	0.0485331	55.4	-	-0.570264	202057-27-0	-	-	-	-	-	-	Lipids and lipid-like molecules	Prenol lipids	Diterpenoids	4.2252	3.6127	3.2238	5.177	5.2391	4.8306
pos_16	8-iso PGF3alpha	metab_14	-	-	353.232	pos	M+H, M+Na, M+H-H2O, M+H-2H2O	C20H32O5	5.1248	0.0299553	64.8	-	-0.503987	-	-	-	-	-	-	-	-	-	-	2.8818	3.8202	2.8626	4.0628	4.5078	4.2955
pos_49	Pantothenic Acid	metab_46	C00864	79-83-4;HMDB0250782;HMDB0000210	220.118	pos	M+H, M+Na, M+H-H2O	C9H17NO5	2.2319	0.0106953	92.3	-	-0.613644	79-83-4	Vitamins and cofactors	Vitamins	map01100;map01110;map00770;map00410;map01240	Metabolic pathways;Biosynthesis of secondary metabolites;Pantothenate and CoA biosynthesis;beta-Alanine metabolism;Biosynthesis of cofactors	Metabolism;Metabolism;Metabolism;Metabolism;Metabolism	Global and overview maps;Global and overview maps;Metabolism of cofactors and vitamins;Metabolism of other amino acids;Global and overview maps	Organic acids and derivatives	Carboxylic acids and derivatives	Amino acids, peptides, and analogues	6.3814	6.5964	6.5343	6.7915	6.8517	6.7027
pos_72	Indole-3-acetyl-beta-1-D-glucoside	metab_69	C04197	HMDB0301785	338.123	pos	M+H, M+Na, M+NH4	C16H19NO7	3.2492	0.030883	35	-	-0.838278	52703-89-6	-	-	-	-	-	-	Organoheterocyclic compounds	Indoles and derivatives	Indolyl carboxylic acids and derivatives	2.934	3.256	4.1268	5.1866	5.6074	5.1643
pos_74	11beta-Hydroxytestosterone	metab_71	C18075	HMDB0060339;HMDB0012533	305.211	pos	M+H-H2O, M+H, M+H-2H2O	C19H28O3	4.5083	0.0349758	-	55.5	-1.14851	1816-85-9	-	-	-	-	-	-	Lipids and lipid-like molecules	Steroids and steroid derivatives	Androstane steroids	2.9256	2.9192	2.9064	4.6414	4.7566	4.3035
pos_85	13(S)-HOTrE	metab_82	C16316	-	295.226	pos	M+H-H2O, M+H, M+H-2H2O	C18H30O3	6.0224	0.00886887	53.9	-	-1.00128	-	-	-	map00592	alpha-Linolenic acid metabolism	Metabolism	Lipid metabolism	-	-	-	6.2328	6.245	6.4172	5.8404	5.8974	5.601
pos_105	Pinolenic Acid	metab_102	-	HMDB0256562;LMFA01030344	296.258	pos	M+H, M+NH4, M+H-H2O	C18H30O2	6.3026	0.00303822	49.8	-	-0.687491	-	-	-	-	-	-	-	Lipids and lipid-like molecules	Fatty Acyls	Lineolic acids and derivatives	6.3706	6.2573	6.2721	6.0724	6.1556	6.0905
pos_117	GlcCer(d16:2(4E,6E)/22:0(2OH))	metab_114	-	LMSP0501AA80	752.603	pos	M+H-H2O, M+H, M+Na	C44H83NO9	6.8582	0.00357595	41.1	-	-0.286203	-	-	-	-	-	-	-	-	-	-	6.6909	6.7495	6.7221	6.9168	6.8373	6.8374
pos_133	Tetrahydrobiopterin	metab_130	C00272	HMDB0037177;HMDB0259219;HMDB0257929;17528-72-2;HMDB0000027	305.134	pos	M+H-2H2O, M+ACN+Na	C9H15N5O3	0.4557	0.0111636	-	49.7	-5.99433	17528-72-2;1421-63-2;62989-33-7	Vitamins and cofactors	Cofactors	map01100;map00790;map01240	Metabolic pathways;Folate biosynthesis;Biosynthesis of cofactors	Metabolism;Metabolism;Metabolism	Global and overview maps;Metabolism of cofactors and vitamins;Global and overview maps	Organic oxygen compounds	Organooxygen compounds	Carbonyl compounds	5.1186	5.0395	5.0689	5.162	5.2517	5.2977
pos_153	Beta-D-Galactopyranosyl-(1->3)-beta-D-galactopyranosyl-(1->6)-D-galactose	metab_150	-	HMDB0038853	543.132	pos	M+NH4, M+K	C18H32O16	0.5448	0.0141626	-	38.3	-0.774381	-	-	-	-	-	-	-	Organic oxygen compounds	Organooxygen compounds	Carbohydrates and carbohydrate conjugates	6.0629	6.216	5.7817	6.5259	6.371	6.3562
pos_192	THTC	metab_187	C11074	-	150.058	pos	M+H, M+NH4	C5H8O2S	1.0653	0.0103652	56.3	-	-0.125978	-	-	-	-	-	-	-	-	-	-	5.3193	4.9631	4.9675	5.5627	5.7285	5.3942
pos_262	3,4,5-trihydroxy-6-{[4-hydroxy-5-(3-hydroxyphenyl)pentanoyl]oxy}oxane-2-carboxylic acid	metab_257	-	-	404.155	pos	M+NH4, M+Na	C17H22O10	3.8795	0.0495896	-	41.9	-0.579855	-	-	-	-	-	-	-	-	-	-	4.222	4.6894	4.3858	4.879	5.1207	4.8208
pos_270	13,14-Dihydro-15-keto-PGE2	metab_265	C04671	LMFA03010031;HMDB0002776	353.232	pos	M+H-2H2O, M+H	C20H32O5	4.583	0.0239085	79.4	-	-0.690189	363-23-5	-	-	-	-	-	-	Lipids and lipid-like molecules	Fatty Acyls	Eicosanoids	3.0863	2.8334	2.8206	3.6392	3.7468	3.5903
pos_299	PGB2	metab_294	C05954	HMDB0004236;LMFA03010018	335.221	pos	M+H-H2O, M+H	C20H30O4	5.9405	0.003668	77.8	-	-0.946901	13367-85-6	Lipids	Eicosanoids	map00590;map01100	Arachidonic acid metabolism;Metabolic pathways	Metabolism;Metabolism	Lipid metabolism;Global and overview maps	Lipids and lipid-like molecules	Fatty Acyls	Eicosanoids	3.0537	3.0473	3.0345	3.3496	3.5864	3.5347
pos_308	Narbonolide	metab_303	C11997	-	353.23	pos	M+H, M+Na	C20H32O5	6.0224	0.0112339	51.1	-	-7.10842	-	-	-	map01100;map01110	Metabolic pathways;Biosynthesis of secondary metabolites	Metabolism;Metabolism	Global and overview maps;Global and overview maps	-	-	-	4.8136	4.9123	5.2024	3.9632	3.9757	4.1548
pos_309	6-hydroxysphingosine	metab_304	-	LMSP01080003	298.274	pos	M+H, M+H-H2O	C18H37NO3	6.0224	0.00969063	57.6	-	-1.04356	-	-	-	-	-	-	-	-	-	-	6.9908	6.8326	6.7319	6.502	6.5355	6.6669
pos_636	(S,Z)-Lyratol acetate	metab_626	-	HMDB0031840	195.138	pos	M+H-H2O, M+H	C12H18O2	6.0224	0.0138089	43	-	-0.770832	79549-21-6	-	-	-	-	-	-	Organic acids and derivatives	Carboxylic acids and derivatives	Carboxylic acid derivatives	5.5417	5.5949	5.7665	5.0273	5.1292	5.0381
pos_660	Val Ser	metab_649	-	-	205.118	pos	M+H-H2O, M+H	C8H16N2O4	0.7019	0.0116666	55.7	-	-0.691451	-	-	-	-	-	-	-	-	-	-	5.4374	5.6298	5.5062	5.8229	5.782	5.6398
pos_665	2-(beta-D-Glucosyl)-sn-glycerol	metab_654	-	-	293.063	pos	M+H, M+K	C9H18O8	0.6882	0.00989674	39.5	-	-1.34865	-	-	-	-	-	-	-	-	-	-	4.0327	4.4333	3.9473	5.4923	5.9574	5.1264
pos_733	Glycerophosphocholine	metab_721	C00670	HMDB0008390;HMDB0008259;HMDB0008291;HMDB0008391;HMDB0008228;HMDB0008161;HMDB0008820;HMDB0008096;HMDB0008358;HMDB0008194;HMDB0011225;HMDB0008456;HMDB0007930;HMDB0007994;HMDB0008261;HMDB0008392;HMDB0011228;HMDB0008489;HMDB0008195;HMDB0008557;HMDB0008588;HMDB0008491;HMDB0000086;HMDB0008620;HMDB0008622;HMDB0008258;HMDB0008062;HMDB0007963;HMDB0008720;HMDB0008422;HMDB0008524;HMDB0008719;HMDB0008523;HMD…	258.11	pos	M+H	C8H20NO6P	0.4557	0.00389727	97.2	-	-0.507047	28319-77-9	-	-	map00565;map00564	Ether lipid metabolism;Glycerophospholipid metabolism	Metabolism;Metabolism	Lipid metabolism;Lipid metabolism	Lipids and lipid-like molecules	Glycerophospholipids	Glycerophosphocholines	5.8155	5.8535	5.7757	6.0512	6.0139	6.1261
pos_800	L-Threoneopterin	metab_784	-	HMDB0000727	236.079	pos	M+H-H2O	C9H11N5O4	0.5654	0.0129426	-	42.5	6.3954	2277-42-1	-	-	-	-	-	-	Organoheterocyclic compounds	Pteridines and derivatives	Pterins and derivatives	4.0096	3.9366	3.5711	3.4218	3.1789	3.4972
pos_968	2-Pyrrolidinone	metab_945	C11118	HMDB0002039	86.0606	pos	M+H	C4H7NO	1.8065	0.00692708	48.6	-	6.2522	616-45-5	-	-	-	-	-	-	Organoheterocyclic compounds	Pyrrolidines	Pyrrolidones	5.3206	5.1819	5.2932	5.4819	5.5092	5.379
pos_1013	3-Vinylcatechol	metab_989	C07085	-	137.06	pos	M+H	C8H8O2	2.0673	0.016696	53.7	-	-0.360878	-	-	-	map01100	Metabolic pathways	Metabolism	Global and overview maps	-	-	-	5.4985	5.5558	5.448	5.2319	5.291	5.3357
pos_1062	5'-Deoxy-5'-(methylthio)adenosine	metab_1035	C00170	-	298.097	pos	M+H	C11H15N5O3S	2.4853	0.0131386	88.7	-	-0.787184	2457-80-9	-	-	map01100;map00270;map00908	Metabolic pathways;Cysteine and methionine metabolism;Zeatin biosynthesis	Metabolism;Metabolism;Metabolism	Global and overview maps;Amino acid metabolism;Metabolism of terpenoids and polyketides	-	-	-	4.542	4.6617	5.2165	6.129	6.3255	5.6697
pos_1148	3,4,5-trihydroxy-6-({15-hydroxy-13-oxo-6,8,20-trioxapentacyclo[10.8.0.0,.0,.0,]icosa-1,4,9,11,14,16,18-heptaen-11-yl}oxy)oxane-2-carboxylic acid	metab_1117	-	-	528.111	pos	M+ACN+H	C23H18O12	3.518	0.0215915	-	69.5	-4.88524	-	-	-	-	-	-	-	-	-	-	3.6859	3.4107	3.3979	3.7591	3.9932	3.9333
pos_1164	Blumealactone A	metab_1133	-	HMDB0036665	428.204	pos	M+ACN+Na	C20H28O6	3.938	0.0415968	-	35.2	-0.556619	111545-46-1	-	-	-	-	-	-	Lipids and lipid-like molecules	Prenol lipids	Monoterpenoids	3.0296	3.0232	3.0104	4.4659	4.5534	3.7866
pos_1172	(1xi,2xi)-1-(4-Hydroxyphenyl)-1,2,3-propanetriol 3-O-beta-D-Glucopyranoside	metab_1141	-	HMDB0040602	369.118	pos	M+Na	C15H22O9	4.0467	0.0126542	-	73	6.48448	67151-73-9	-	-	-	-	-	-	Lipids and lipid-like molecules	Fatty Acyls	Fatty acyl glycosides	3.0031	2.9341	2.9213	3.6064	3.7216	3.8576
pos_1381	5-Deoxydiplosporin	metab_1318	-	HMDB0030681	458.253	pos	2M+ACN+H	C12H16O3	6.0769	0.00741151	-	65	-1.20971	-	-	-	-	-	-	-	Organoheterocyclic compounds	Pyrans	Pyranones and derivatives	5.0095	4.9546	5.1282	5.2216	5.1784	5.3084
pos_1467	MG(18:2(9Z,12Z)/0:0/0:0)[rac]	metab_1376	-	LMGL01010006;HMDB0242115	355.284	pos	M+H	C21H38O4	6.2204	0.0157352	58.6	-	-0.620982	-	-	-	-	-	-	-	Lipids and lipid-like molecules	Fatty Acyls	Lineolic acids and derivatives	6.0424	6.0429	6.0009	6.2286	6.3154	6.1498
pos_1544	Palmitoyl Ethanolamide	metab_1437	C16512	LMFA08040057;HMDB0002100;LMFA08040013	300.289	pos	M+H	C18H37NO2	6.3506	0.00936934	49.5	-	-0.904318	544-31-0	-	-	-	-	-	-	Organic acids and derivatives	Carboximidic acids and derivatives	Carboximidic acids	5.8719	5.8122	5.9185	5.6661	5.7151	5.7131
pos_1552	2-Hydroxy-3-methoxyestrone	metab_1444	-	HMDB0011195	474.379	pos	M+CH3OH+H	C25H47NO5	6.3575	0.00367477	-	91.5	-0.321487	-	-	-	-	-	-	-	Lipids and lipid-like molecules	Glycerolipids	Diradylglycerols	6.8856	6.9365	6.8171	6.5817	6.5579	6.7225
pos_1587	Heliantriol B2	metab_1477	-	HMDB0035034	423.362	pos	M+H-2H2O	C30H50O3	6.4329	0.028138	-	60.9	-0.869447	61229-18-3	-	-	-	-	-	-	Lipids and lipid-like molecules	Prenol lipids	Triterpenoids	5.138	4.9954	4.9055	4.7489	4.8515	4.6766
pos_2551	PE-NMe(16:0/18:1(9Z))[U]	metab_2382	-	-	732.553	pos	M+H	C40H78NO8P	8.3143	0.167854	30.2	-	-1.48499	-	-	-	-	-	-	-	-	-	-	5.6457	5.4874	5.655	5.3861	5.2831	5.1314
pos_2947	N-Stearoylsphingosine	metab_2743	C00195	HMDB0004950	588.535	pos	M+Na	C36H71NO3	6.8376	0.0274546	-	79.3	3.37376	2304-81-6	-	-	map01100;map00600	Metabolic pathways;Sphingolipid metabolism	Metabolism;Metabolism	Global and overview maps;Lipid metabolism	Lipids and lipid-like molecules	Sphingolipids	Ceramides	4.9288	4.7551	5.0264	5.8477	6.0048	5.6692
pos_2952	Cer(d16:1(4E)/20:0(2OH))	metab_2748	-	LMSP02010084	582.545	pos	M+H	C36H71NO4	6.8239	0.0131518	85.9	-	-0.244353	-	-	-	-	-	-	-	-	-	-	5.7621	5.8428	5.6217	6.1451	6.0515	6.0546
pos_2972	PE(18:0/0:0)	metab_2765	-	LMGP02050001	482.325	pos	M+H	C23H48NO7P	6.7691	0.0122145	39.6	-	1.35032	-	-	-	-	-	-	-	-	-	-	5.9199	6.0822	5.9302	6.2224	6.3312	6.2086
pos_3397	13(S)-HODE	metab_3136	C14762	-	279.232	pos	M+H-H2O	C18H32O3	6.1657	0.0193213	57.3	-	-0.71532	-	-	-	map00591	Linoleic acid metabolism	Metabolism	Lipid metabolism	-	-	-	5.5643	5.5866	5.7812	5.1744	5.2452	4.9144
pos_3526	(3E,5Z)-3,5-Octadien-1-ol	metab_3228	-	HMDB0040149	109.101	pos	M+H-H2O	C8H14O	6.0292	0.00273911	-	45.3	1.7145	70664-95-8	-	-	-	-	-	-	Lipids and lipid-like molecules	Fatty Acyls	Fatty alcohols	4.9834	4.9968	5.0784	4.8177	4.8294	4.5758
pos_3528	PC(18:0/0:0)	metab_3230	C04230	HMDB0010384;LMGP01050026	546.352	pos	M+Na	C26H54NO7P	6.0224	0.0142822	95.9	-	-0.988431	19420-57-6	Lipids	Phospholipids	map00564	Glycerophospholipid metabolism	Metabolism	Lipid metabolism	Lipids and lipid-like molecules	Glycerophospholipids	Glycerophosphocholines	5.4682	5.6288	5.6414	5.7586	5.7504	5.882
pos_3533	Isokobusone	metab_3235	C16977	HMDB0036791	255.195	pos	M+CH3OH+H	C14H22O2	6.0224	0.022262	-	61	-1.58445	24173-72-6	-	-	-	-	-	-	Organic oxygen compounds	Organooxygen compounds	Alcohols and polyols	4.8714	4.95	5.1818	3.7061	3.6997	4.1199
pos_3676	20-Hydroxy-leukotriene E4	metab_3362	C03577	LMFA03020062;HMDB0012639;LMFA03020025	438.231	pos	M+H-H2O	C23H37NO6S	5.4295	0.0412693	-	54.7	-0.133197	111844-33-8	-	-	map00590	Arachidonic acid metabolism	Metabolism	Lipid metabolism	Lipids and lipid-like molecules	Fatty Acyls	Eicosanoids	3.1685	4.2323	3.1493	4.9995	4.9803	5.193
pos_3733	Benzenemethanol, 2-(2-hydroxypropoxy)-3-methyl-	metab_3417	-	-	197.117	pos	M+H	C11H16O3	4.5152	0.0282537	57.2	-	-0.442531	-	-	-	-	-	-	-	-	-	-	3.9326	4.024	4.2435	4.9616	4.8637	4.7457
pos_3734	5-Hydroxy-4-methoxy-5-(1-oxo-9,12,15-hexadecatrienyl)-2(5H)-furanone	metab_3418	-	HMDB0032095	380.243	pos	M+NH4	C21H30O5	4.5083	0.0552714	-	46.5	-0.760784	-	-	-	-	-	-	-	Organic oxygen compounds	Organooxygen compounds	Carbonyl compounds	3.0532	3.0468	3.034	4.5645	4.6352	4.245
pos_3749	3-(3,4-dihydroxy-5-methoxyphenyl)-7-methoxy-4H-chromen-4-one	metab_3432	-	-	356.116	pos	M+ACN+H	C17H14O6	4.2446	0.0220872	-	47.6	9.77377	-	-	-	-	-	-	-	-	-	-	4.364	4.5367	4.4446	2.9388	2.9513	2.9233
pos_3824	4-t-Butylbenzoic acid	metab_3505	C14535	-	179.106	pos	M+H	C11H14O2	3.3782	0.0434122	40.3	-	-1.01273	98-73-7	-	-	-	-	-	-	-	-	-	3.442	3.3919	3.2832	4.4617	4.7553	4.7704
pos_3841	3',4',5'-Trimethoxycinnamyl alcohol	metab_3521	-	-	225.112	pos	M+H	C12H16O4	3.1607	0.0188383	47.6	-	-0.85811	-	-	-	-	-	-	-	-	-	-	4.1399	4.3928	4.5071	4.6908	4.8991	4.9115
pos_3926	Kinetin	metab_3603	C08272	HMDB0012245	448.194	pos	2M+NH4	C10H9N5O	2.4784	0.00719601	-	46.2	-3.63636	525-79-1	-	-	-	-	-	-	Organoheterocyclic compounds	Imidazopyrimidines	Purines and purine derivatives	5.6588	5.7785	5.6905	5.9643	5.9868	5.83
pos_3986	3-Acetyl-6-methoxybenzaldehyde	metab_3660	C10667	-	179.07	pos	M+H	C10H10O3	2.0673	0.00625219	43.6	-	-0.818579	531-99-7	-	-	-	-	-	-	-	-	-	5.5185	5.5485	5.4843	5.3544	5.3701	5.4189
pos_3992	3,4,5-trihydroxy-6-{[3-hydroxy-2-(hydroxymethyl)-2-methylpropanoyl]oxy}oxane-2-carboxylic acid	metab_3666	-	-	374.108	pos	M+ACN+Na	C11H18O10	2.0604	0.0267592	-	64.5	7.21449	-	-	-	-	-	-	-	-	-	-	5.1411	5.1441	5.184	5.4244	5.3596	5.293
pos_4024	N-(3S-hydroxy-butanoyl)-homoserine lactone	metab_3694	C11842	LMFA08030005	188.092	pos	M+H	C8H13NO4	1.9301	0.0241361	33.1	-	-0.59166	-	-	-	-	-	-	-	-	-	-	4.7137	4.7861	4.7527	4.8709	4.9213	4.8731
pos_4043	(S)-5'-Deoxy-5'-(methylsulfinyl)adenosine	metab_3713	-	-	314.092	pos	M+H	C11H15N5O4S	1.8546	0.015761	73.8	-	-0.753757	-	-	-	-	-	-	-	-	-	-	3.3875	2.9663	2.9535	4.4095	4.4406	3.9123
pos_4189	Acetyl-DL-Valine	metab_3853	-	-	160.097	pos	M+H	C7H13NO3	0.7087	0.00789225	55.1	-	-0.7786	-	-	-	-	-	-	-	-	-	-	5.8165	5.8747	5.823	5.9814	5.988	5.9635
pos_4206	Anthopleurine	metab_3869	C16994	-	178.107	pos	M+H	C7H15NO4	0.7019	0.020699	38.7	-	-0.656822	56595-17-6	-	-	-	-	-	-	-	-	-	4.7257	4.8172	4.8185	4.9293	4.9412	4.9312
pos_4266	3-Dehydroxycarnitine	metab_3918	C01181	HMDB0001161	184.073	pos	M+K	C7H15NO2	0.613	0.0196931	-	32.2	-2.16583	407-64-7	-	-	map01100;map00310;map02010	Metabolic pathways;Lysine degradation;ABC transporters	Metabolism;Metabolism;Environmental Information Processing	Global and overview maps;Amino acid metabolism;Membrane transport	Lipids and lipid-like molecules	Fatty Acyls	Fatty acids and conjugates	4.5246	4.4312	4.408	5.0186	4.8616	4.884
pos_4274	4-PIOL	metab_3926	C13710	-	169.097	pos	M+H	C8H12N2O2	0.6061	0.00999424	76.3	-	-0.785411	132033-91-1	-	-	-	-	-	-	-	-	-	4.6445	4.7954	4.9071	5.1848	5.1483	5.1054
pos_4415	Prenyl glucoside	metab_4059	C09808	HMDB0031876	266.16	pos	M+NH4	C11H20O6	0.442	0.00525684	-	34.3	-0.982575	117861-55-9	-	-	-	-	-	-	Lipids and lipid-like molecules	Fatty Acyls	Fatty acyl glycosides	5.095	5.1436	5.0189	4.6304	4.7125	4.449
pos_6	Levan	metab_4116	C06215	HMDB0003539	543.132	pos	M+NH4, M+Na, M+K, 2M+NH4, M+H-H2O	C18H32O16	0.7019	0.00569813	86.8	-	-0.310712	9013-95-0	-	-	map00500	Starch and sucrose metabolism	Metabolism	Carbohydrate metabolism	Organic oxygen compounds	Organooxygen compounds	Carbohydrates and carbohydrate conjugates	6.3606	6.4159	6.1148	6.6669	6.6013	6.5101
pos_4370	P-Aminobenzoic acid	metab_4118	C00568	HMDB0001392;HMDB0304171;HMDB0004992	138.055	pos	M+H	C7H7NO2	0.5037	0.0139756	56.3	-	-0.619864	94-09-7;150-13-0	-	-	map01100;map00790;map01240	Metabolic pathways;Folate biosynthesis;Biosynthesis of cofactors	Metabolism;Metabolism;Metabolism	Global and overview maps;Metabolism of cofactors and vitamins;Global and overview maps	Benzenoids	Benzene and substituted derivatives	Benzoic acids and derivatives	4.8828	4.9322	4.8814	5.0553	4.9911	5.0129
neg_41	9,10,13-TriHOME	metab_4158	C14835	HMDB0004710	329.233	neg	M-H, 2M-H, M+Cl	C18H34O5	6.0309	0.00525666	-	82.5	0.043179	29907-57-1	-	-	map00591	Linoleic acid metabolism	Metabolism	Lipid metabolism	Lipids and lipid-like molecules	Fatty Acyls	Fatty acids and conjugates	7.7033	7.6958	7.87	7.2226	7.24	7.1245
neg_43	Hydroxypropionic acid	metab_4160	C01013	HMDB0000700;503-66-2	179.055	neg	2M+FA-H, 2M+Hac-H, 2M-H	C3H6O3	0.6256	0.00721301	-	30.8	-1.48374	503-66-2	Organic acids	Carboxylic acids	map01100;map00240;map01200;map00640;map00410	Metabolic pathways;Pyrimidine metabolism;Carbon metabolism;Propanoate metabolism;beta-Alanine metabolism	Metabolism;Metabolism;Metabolism;Metabolism;Metabolism	Global and overview maps;Nucleotide metabolism;Global and overview maps;Carbohydrate metabolism;Metabolism of other amino acids	Organic acids and derivatives	Hydroxy acids and derivatives	Beta hydroxy acids and derivatives	5.9836	6.0444	5.999	6.2048	6.3254	6.0883
neg_45	Gingerglycolipid B	metab_4162	-	HMDB0041094	723.382	neg	M-H, M+FA-H, M+Cl	C33H58O14	6.1855	0.0052571	-	74.2	0.133496	88168-90-5	-	-	-	-	-	-	Lipids and lipid-like molecules	Glycerolipids	Glycosylglycerols	7.1147	7.0718	6.9545	7.3174	7.4742	7.3212
neg_48	(2R)-1-O-beta-D-Galactopyranosylglycerol	metab_4165	-	HMDB0038664	299.098	neg	M-H, M+Cl, M+FA-H	C9H18O8	0.6891	0.0280478	-	57.4	0.288637	16232-91-0	-	-	-	-	-	-	Lipids and lipid-like molecules	Glycerolipids	Glycosylglycerols	3.9054	4.0808	3.5863	5.1884	5.7858	4.7088
neg_57	Cer(t18:0/16:0)	metab_4174	-	LMSP02030001;HMDB0010697	600.521	neg	M-H, M+FA-H, M+Cl	C34H69NO4	6.8275	0.009231	-	36.5	-0.110567	-	-	-	-	-	-	-	Lipids and lipid-like molecules	Sphingolipids	Ceramides	6.1258	6.1237	6.096	5.9767	5.9729	5.8167
neg_257	Monomethyl glutaric acid	metab_4371	-	HMDB0000858	337.114	neg	2M+FA-H, 2M+Hac-H	C6H10O4	2.7626	0.0175734	-	43.3	0.736395	1501-27-5	-	-	-	-	-	-	Lipids and lipid-like molecules	Fatty Acyls	Fatty acid esters	3.8372	4.2527	4.1493	4.8878	5.0055	4.8187
neg_283	Pisumic acid	metab_4397	-	HMDB0039241	281.14	neg	M-H, M+FA-H	C15H22O5	3.4114	0.0276396	-	36.4	0.29897	-	-	-	-	-	-	-	Lipids and lipid-like molecules	Prenol lipids	Sesquiterpenoids	5.4625	5.5153	5.6266	2.6061	2.8176	2.5987
neg_301	3',6-Disinapoylsucrose	metab_4415	-	-	753.226	neg	M-H, M+Na-2H	C34H42O19	4.3331	0.0216216	-	76.1	1.2142	-	-	-	-	-	-	-	-	-	-	3.2681	3.4839	3.3093	4.5483	4.3512	3.8934
neg_320	19(R)-hydroxy-PGA2	metab_4433	-	-	395.208	neg	M-H, M+FA-H	C20H30O5	5.5038	0.00890886	38.5	-	0.366974	-	-	-	-	-	-	-	-	-	-	2.8916	2.9014	3.5752	4.5132	4.6326	4.2569
neg_350	PERSEITOL	metab_4463	C08255	HMDB0033750	211.082	neg	M-H, M+Cl	C7H16O7	0.6186	0.0358584	63.3	-	-1.6723	527-06-0	-	-	-	-	-	-	Organic oxygen compounds	Organooxygen compounds	Carbohydrates and carbohydrate conjugates	4.2307	4.5272	4.5082	5.0691	5.3425	4.9134
neg_822	[2-(dimethylamino)ethoxy]sulfonic acid	metab_4924	-	-	168.033	neg	M-H	C4H11NO4S	0.6325	0.0193699	-	33.5	-4.48438	-	-	-	-	-	-	-	-	-	-	4.1239	4.2476	4.0354	3.6444	3.5225	3.7994
neg_839	A-L-Fucopyranosyl-(1->2)-b-D-galactopyranosyl-(1->2)-D-xylose	metab_4938	-	HMDB0041222	495.112	neg	M+K-2H	C17H30O14	0.6605	0.0615758	-	61.1	0.617774	130136-27-5	-	-	-	-	-	-	Organic oxygen compounds	Organooxygen compounds	Carbohydrates and carbohydrate conjugates	3.268	3.7551	3.4936	4.5231	4.4496	3.9297
neg_916	Arabinofuranobiose	metab_5000	-	HMDB0029918	845.279	neg	3M-H	C10H18O9	0.8075	0.0375272	-	77.8	0.707473	52287-00-0	-	-	-	-	-	-	Organic oxygen compounds	Organooxygen compounds	Carbohydrates and carbohydrate conjugates	5.3263	5.5233	4.6133	6.1534	5.9483	5.8721
neg_943	Adenine	metab_5020	C00147	HMDB0000034;73-24-5	134.046	neg	M-H	C5H5N5	1.0278	0.0138811	80.1	-	-7.52474	73-24-5	Nucleic acids	Bases	map01100;map00230;map00908	Metabolic pathways;Purine metabolism;Zeatin biosynthesis	Metabolism;Metabolism;Metabolism	Global and overview maps;Nucleotide metabolism;Metabolism of terpenoids and polyketides	Organoheterocyclic compounds	Imidazopyrimidines	Purines and purine derivatives	4.6224	4.5873	5.2205	5.6366	5.7421	5.2731
neg_976	4-Hydroxy duloxetine glucuronide	metab_5053	-	HMDB0060763	488.141	neg	M-H	C24H27NO8S	1.5837	0.0150031	-	46.5	5.77699	-	-	-	-	-	-	-	Organic oxygen compounds	Organooxygen compounds	Carbohydrates and carbohydrate conjugates	3.9195	4.4727	3.5708	2.9471	2.9352	2.9996
neg_997	2-(acetylamino)-1,5-anhydro-2-deoxy-4-O-b-D-galactopyranosyl-D-arabino-Hex-1-enitol	metab_5074	-	HMDB0002282	386.11	neg	M+Na-2H	C14H23NO10	1.8028	0.00959613	-	35.6	7.30963	868264-13-5	-	-	-	-	-	-	Organic oxygen compounds	Organooxygen compounds	Carbohydrates and carbohydrate conjugates	4.932	5.2777	5.0042	4.6649	4.7917	4.7488
neg_1013	Adenosine	metab_5090	C00212	HMDB0000050;HMDB0247583;58-61-7	312.095	neg	M+FA-H	C10H13N5O4	1.8768	0.0504605	-	31.2	0.707328	58-61-7	Nucleic acids	Nucleosides	map01100;map02010;map00230	Metabolic pathways;ABC transporters;Purine metabolism	Metabolism;Environmental Information Processing;Metabolism	Global and overview maps;Membrane transport;Nucleotide metabolism	Nucleosides, nucleotides, and analogues	Purine nucleosides	_	4.9238	4.8342	4.5044	5.3922	5.2079	5.062
neg_1030	4-Hydroxystachydrine	metab_5107	C08269	HMDB0029230;HMDB0029412	204.087	neg	M+FA-H	C7H13NO3	1.9526	0.00963956	-	48.2	-2.71295	515-25-3	-	-	-	-	-	-	Organic acids and derivatives	Carboxylic acids and derivatives	Amino acids, peptides, and analogues	4.1611	4.2226	4.3465	4.569	4.5949	4.4329
neg_1225	(S)-2-Aceto-2-hydroxybutanoic acid	metab_5293	C06006	HMDB0006900	351.13	neg	2M+Hac-H	C6H10O4	3.603	0.00372968	-	69.9	0.512827	113919-07-6	-	-	map01100;map01210;map01110;map01230;map00290	Metabolic pathways;2-Oxocarboxylic acid metabolism;Biosynthesis of secondary metabolites;Biosynthesis of amino acids;Valine, leucine and isoleucine biosynthesis	Metabolism;Metabolism;Metabolism;Metabolism;Metabolism	Global and overview maps;Global and overview maps;Global and overview maps;Global and overview maps;Amino acid metabolism	Organic acids and derivatives	Keto acids and derivatives	Short-chain keto acids and derivatives	5.6624	5.6793	5.5602	5.8315	5.8897	5.8691
neg_1237	Apigenin 6-C-Glucoside 8-C-Arabinoside	metab_5305	-	HMDB0029260	563.141	neg	M-H	C26H28O14	3.7636	0.00330923	64.8	-	1.08759	-	-	-	-	-	-	-	Phenylpropanoids and polyketides	Flavonoids	Flavonoid glycosides	3.6944	3.4676	3.7253	4.4812	4.08	4.0588
neg_1244	3,4,5-trihydroxy-6-[1-(3-phenyloxiran-2-yl)ethoxy]oxane-2-carboxylic acid	metab_5311	-	-	385.114	neg	M+FA-H	C16H20O8	3.8822	0.0222998	-	79.5	0.606185	-	-	-	-	-	-	-	-	-	-	5.0295	5.3562	5.1977	5.522	5.682	5.4241
neg_1255	3,4,5-trihydroxy-6-{[3-(3-hydroxyphenyl)propanoyl]oxy}oxane-2-carboxylic acid	metab_5322	-	-	387.094	neg	M+FA-H	C15H18O9	4.0101	0.0126484	-	55.6	0.946042	-	-	-	-	-	-	-	-	-	-	4.6655	4.5662	4.714	4.8336	4.8706	4.794
neg_1269	Phaseolic acid	metab_5335	C10483	LMFA01060200;HMDB0031897	307.14	neg	M+FA-H	C12H22O6	4.2167	0.0171645	-	37.1	0.317202	29533-15-1;53755-04-7	-	-	-	-	-	-	Organic acids and derivatives	Keto acids and derivatives	Medium-chain keto acids and derivatives	4.017	3.9895	4.4246	4.7979	4.993	4.6276
neg_1504	(+/-)12,13-DiHOME	metab_5551	-	-	313.239	neg	M-H	C18H34O4	6.1219	0.00368715	76	-	0.341113	-	-	-	-	-	-	-	-	-	-	6.7459	6.8908	7.1354	6.3126	6.2937	6.3143
neg_1606	(9S,10S)-9,10-dihydroxyoctadecanoate	metab_5638	C15988	HMDB0059633	315.254	neg	M-H	C18H36O4	6.3043	0.0084485	-	88.9	-0.411557	-	-	-	-	-	-	-	Lipids and lipid-like molecules	Fatty Acyls	Fatty acids and conjugates	6.2506	6.2119	6.306	5.7501	5.6749	5.7948
neg_1708	2(R)-hydroxyicosanoic acid	metab_5728	-	HMDB0061659	363.267	neg	M+Cl	C20H40O3	6.5134	0.0359539	-	60.7	0.659933	-	-	-	-	-	-	-	Lipids and lipid-like molecules	Fatty Acyls	Fatty acids and conjugates	5.1838	5.2187	5.0943	5.054	4.9862	4.9599
neg_1736	1-Oleoyl Lysophosphatidic Acid (sodium salt)	metab_5751	-	-	435.252	neg	M-H	C21H41O7P	6.5898	0.0174416	40.2	-	0.219377	-	-	-	-	-	-	-	-	-	-	4.759	4.9196	5.0414	5.3856	5.3498	5.3457
neg_1804	Caffeoylcycloartenol	metab_5815	-	HMDB0040807	587.411	neg	M-H	C39H56O4	6.8064	0.00183551	-	33.7	0.322455	75884-34-3	-	-	-	-	-	-	Lipids and lipid-like molecules	Steroids and steroid derivatives	Cycloartanols and derivatives	5.4675	5.5861	5.1995	5.0639	4.8771	5.1178
neg_1912	1-(11Z,14Z-eicosadienoyl)-glycero-3-phosphate	metab_5921	-	LMGP10050027;HMDB0114758;HMDB0062303	507.273	neg	M+FA-H	C23H43O7P	7.4565	0.00552092	-	63.6	0.225339	-	-	-	-	-	-	-	Lipids and lipid-like molecules	Glycerophospholipids	Glycerophosphates	7.0116	7.069	7.179	7.2399	7.3619	7.2359
neg_2050	1-eicosanoyl-glycero-3-phosphate	metab_6050	-	HMDB0062315;LMGP10050018	511.305	neg	M+FA-H	C23H47O7P	8.3171	0.0127112	-	76.4	0.992665	-	-	-	-	-	-	-	Lipids and lipid-like molecules	Glycerophospholipids	Glycerophosphates	6.061	6.2365	6.193	6.3383	6.396	6.3852
neg_2732	1-(11Z-eicosenoyl)-glycero-3-phosphate	metab_6715	-	HMDB0062305;LMGP10050026	509.289	neg	M+FA-H	C23H45O7P	7.7565	0.00573659	-	70.4	0.516871	-	-	-	-	-	-	-	Lipids and lipid-like molecules	Glycerophospholipids	Glycerophosphates	6.7311	6.7317	6.6883	6.898	6.9199	7.0452
neg_2780	GPA(16:0/18:1)	metab_6763	-	-	673.482	neg	M-H	C37H71O8P	7.4355	0.00708524	41.4	-	0.276165	-	-	-	-	-	-	-	-	-	-	5.3394	5.4048	5.1043	5.5722	5.4911	5.6146
neg_2884	Campesteryl caffeate	metab_6860	-	HMDB0036284	561.395	neg	M-H	C37H54O4	6.9115	0.0026835	-	46	0.400874	75873-74-4	-	-	-	-	-	-	Lipids and lipid-like molecules	Steroids and steroid derivatives	Steroid esters	4.4256	4.4363	3.8315	3.4396	3.7407	3.4323
neg_2992	21-hydroxy-heneicosanoic acid	metab_6963	-	LMFA01050076	341.306	neg	M-H	C21H42O3	6.5621	0.0237251	45.2	-	0.0377714	-	-	-	-	-	-	-	-	-	-	5.3488	5.3576	5.306	5.1811	5.1723	5.1078
neg_3127	2-hydroxyhexadecanoic acid	metab_7083	-	HMDB0031057	271.228	neg	M-H	C16H32O3	6.3604	0.000652937	74.7	-	0.539387	16452-52-1	-	-	-	-	-	-	Lipids and lipid-like molecules	Fatty Acyls	Fatty acids and conjugates	6.3973	6.4291	6.342	6.2265	6.1855	6.2073
neg_3228	PC(18:1(11Z)/20:1(11Z))	metab_7174	C00157	HMDB0008077	850.581	neg	M+K-2H	C46H88NO8P	6.1925	0.0768659	-	36.3	9.0344	-	Lipids	Phospholipids	map01100;map00564;map01110;map00590;map00591;map00592	Metabolic pathways;Glycerophospholipid metabolism;Biosynthesis of secondary metabolites;Arachidonic acid metabolism;Linoleic acid metabolism;alpha-Linolenic acid metabolism	Metabolism;Metabolism;Metabolism;Metabolism;Metabolism;Metabolism	Global and overview maps;Lipid metabolism;Global and overview maps;Lipid metabolism;Lipid metabolism;Lipid metabolism	Lipids and lipid-like molecules	Glycerophospholipids	Glycerophosphocholines	5.6988	5.8311	5.8761	4.7957	5.1659	4.5942
neg_3248	PS(18:2(9Z,12Z)/20:0)	metab_7191	C02737	HMDB0112429;LMGP03010356	814.561	neg	M-H	C44H82NO10P	6.1639	0.0982485	-	64.6	0.594454	-	Lipids	Phospholipids	map01100;map00564;map01110;map00260	Metabolic pathways;Glycerophospholipid metabolism;Biosynthesis of secondary metabolites;Glycine, serine and threonine metabolism	Metabolism;Metabolism;Metabolism;Metabolism	Global and overview maps;Lipid metabolism;Global and overview maps;Amino acid metabolism	Lipids and lipid-like molecules	Glycerophospholipids	Glycerophosphoserines	5.9325	5.8811	6.0106	5.4092	5.3298	5.0453
neg_3249	PE-NMe2(16:0/18:1(9Z))	metab_7192	C04308	HMDB0010568;LMGP02010322	790.561	neg	M+FA-H	C41H80NO8P	6.1639	0.0551259	-	52.8	1.08158	-	-	-	map01100;map00564;map01110	Metabolic pathways;Glycerophospholipid metabolism;Biosynthesis of secondary metabolites	Metabolism;Metabolism;Metabolism	Global and overview maps;Lipid metabolism;Global and overview maps	Lipids and lipid-like molecules	Glycerophospholipids	Glycerophosphoethanolamines	6.6147	6.6167	6.7757	6.2326	6.2479	6.1419
neg_3308	5-Hexyltetrahydro-2-furanoctanoic acid	metab_7239	-	HMDB0031127	343.249	neg	M+FA-H	C18H34O3	6.0729	0.00596322	-	46	-0.0992251	61781-98-4	-	-	-	-	-	-	Lipids and lipid-like molecules	Fatty Acyls	Eicosanoids	5.0036	4.9035	4.9417	4.4008	4.0039	3.634
neg_3324	PE(22:2(13Z,16Z)/22:6(4Z,7Z,10Z,13Z,16Z,19Z))	metab_7251	C00350	LMGP02011101;HMDB0009573	824.567	neg	M-H2O-H	C49H82NO8P	6.0449	0.016694	-	32.9	8.25527	-	Lipids	Phospholipids	map01100;map00564;map01110;map00563;map04136	Metabolic pathways;Glycerophospholipid metabolism;Biosynthesis of secondary metabolites;Glycosylphosphatidylinositol (GPI)-anchor biosynthesis;Autophagy - other	Metabolism;Metabolism;Metabolism;Metabolism;Cellular Processes	Global and overview maps;Lipid metabolism;Global and overview maps;Glycan biosynthesis and metabolism;Transport and catabolism	Lipids and lipid-like molecules	Glycerophospholipids	Glycerophosphoethanolamines	6.898	6.8994	7.1337	6.4562	6.4425	6.3153
neg_3335	Prostaglandin E2	metab_7260	C00584	363-24-6;LMFA03010003;HMDB0001220	397.221	neg	M+FA-H	C20H32O5	6.0309	0.00519558	-	54	-6.78756	363-24-6	Lipids	Eicosanoids	map01100;map00590	Metabolic pathways;Arachidonic acid metabolism	Metabolism;Metabolism	Global and overview maps;Lipid metabolism	Lipids and lipid-like molecules	Fatty Acyls	Eicosanoids	5.5192	5.4827	5.6282	4.9671	4.9056	4.8591
neg_3339	Corchorifatty acid F	metab_7263	-	HMDB0035919	327.218	neg	M-H	C18H32O5	6.0309	0.00533546	-	72.3	0.120673	95341-44-9	-	-	-	-	-	-	Lipids and lipid-like molecules	Fatty Acyls	Lineolic acids and derivatives	6.6593	6.6256	6.7341	6.4022	6.4101	6.0769
neg_3559	Apiin	metab_7463	C04858	HMDB0030843;HMDB0035464;LMPK12110337	563.141	neg	M-H	C26H28O14	3.9746	0.0212505	-	80.7	0.630394	26544-34-3	-	-	map00944	Flavone and flavonol biosynthesis	Metabolism	Biosynthesis of other secondary metabolites	Benzenoids	Naphthalenes	Phenylnaphthalenes	4.3157	4.2479	3.6807	5.0502	4.8483	4.5065
neg_3577	3,4,5-trihydroxy-6-{[3-(4-hydroxy-3-methoxyphenyl)propanoyl]oxy}oxane-2-carboxylic acid	metab_7480	-	-	371.098	neg	M-H	C16H20O10	3.7686	0.00746582	-	76	0.307255	-	-	-	-	-	-	-	-	-	-	5.386	5.5148	5.3809	5.7436	5.7489	5.6485
neg_3585	Cynaratriol	metab_7488	-	HMDB0034983	281.14	neg	M-H	C15H22O5	3.6549	0.0067055	-	53.3	0.265391	70894-20-1	-	-	-	-	-	-	Lipids and lipid-like molecules	Prenol lipids	Terpene lactones	5.3095	5.4152	5.4879	3.1761	3.5911	2.954
neg_3629	1H-Indol-3-ylacetyl-myo-inositol	metab_7529	C03868	HMDB0031182	382.115	neg	M+FA-H	C16H19NO7	3.1709	0.0187102	-	68.6	0.554481	73925-84-5	-	-	-	-	-	-	Organoheterocyclic compounds	Indoles and derivatives	Indolyl carboxylic acids and derivatives	2.871	2.8808	3.8781	4.8068	5.1434	4.7091
neg_3652	5-Hydroxy-p-mentha-6,8-dien-2-one	metab_7551	-	HMDB0037011	211.097	neg	M+FA-H	C10H14O2	2.9518	0.0400868	-	61.1	-2.57825	56423-48-4	-	-	-	-	-	-	Lipids and lipid-like molecules	Prenol lipids	Monoterpenoids	2.8111	3.0792	3.0475	4.3513	4.5728	4.9217
neg_4068	Ribitol	metab_7938	C00474	HMDB0000508	151.06	neg	M-H	C5H12O5	0.6325	0.0205762	53.9	-	-5.86994	488-81-3	-	-	map01100;map00040;map00740	Metabolic pathways;Pentose and glucuronate interconversions;Riboflavin metabolism	Metabolism;Metabolism;Metabolism	Global and overview maps;Carbohydrate metabolism;Metabolism of cofactors and vitamins	Organic oxygen compounds	Organooxygen compounds	Carbohydrates and carbohydrate conjugates	4.0435	4.0444	3.7624	4.2423	4.3521	4.1687
neg_4087	5-Methylcytidine	metab_7955	-	HMDB0257731;HMDB0000982	302.101	neg	M+FA-H	C10H15N3O5	0.6186	0.00521529	-	69.6	6.67369	2140-61-6	-	-	-	-	-	-	Nucleosides, nucleotides, and analogues	Pyrimidine nucleosides	_	5.5195	5.7006	5.5044	5.781	5.8139	5.9016
neg_4173	Fructosamine	metab_8034	-	HMDB0002030	214.048	neg	M+Cl	C6H13NO5	0.5899	0.0102699	-	55.8	-2.92998	4429-04-03	-	-	-	-	-	-	Organic oxygen compounds	Organooxygen compounds	Carbohydrates and carbohydrate conjugates	4.3761	4.4493	4.44	5.2631	5.3398	5.0564
neg_4190	6-Amino-9H-purine-9-propanoic acid	metab_8049	-	HMDB0029939	473.163	neg	2M+Hac-H	C8H9N5O2	0.5759	0.0221848	-	37.8	-6.03626	4244-47-7	-	-	-	-	-	-	Organoheterocyclic compounds	Imidazopyrimidines	Purines and purine derivatives	4.8253	4.6575	4.6307	5.3332	5.6194	5.1698
neg_4317	5,10-Methylene-THF	metab_8158	C00143	3432-99-3;HMDB0001533	478.141	neg	M+Na-2H	C20H23N7O6	0.4919	0.0403074	-	69.4	-9.68339	3432-99-3;31690-11-6	-	-	map01100;map01200;map00670;map00260;map01240	Metabolic pathways;Carbon metabolism;One carbon pool by folate;Glycine, serine and threonine metabolism;Biosynthesis of cofactors	Metabolism;Metabolism;Metabolism;Metabolism;Metabolism	Global and overview maps;Global and overview maps;Metabolism of cofactors and vitamins;Amino acid metabolism;Global and overview maps	Organoheterocyclic compounds	Pteridines and derivatives	Pterins and derivatives	3.3108	3.3205	3.3519	4.5247	5.1775	3.8508
neg_4378	Glutaminylasparagine	metab_8219	-	HMDB0028792	241.093	neg	M-H2O-H	C9H16N4O5	0.4428	0.00827331	-	31.5	-5.57426	14608-79-8	-	-	-	-	-	-	Organic acids and derivatives	Carboxylic acids and derivatives	Amino acids, peptides, and analogues	4.6447	4.7478	4.6606	4.9988	5.1205	5.0965
neg_220	Amylose	metab_8383	C00718	HMDB0038852;HMDB0003403;9005-82-7	415.146	neg	M-H, M+FA-H	C2H6.[C12H20O11]n	1.8643	0.0282623	-	34.9	0.184174	6118-87-2;9005-82-7	-	-	map01100;map00500;map01110	Metabolic pathways;Starch and sucrose metabolism;Biosynthesis of secondary metabolites	Metabolism;Metabolism;Metabolism	Global and overview maps;Carbohydrate metabolism;Global and overview maps	Organic oxygen compounds	Organooxygen compounds	Carbohydrates and carbohydrate conjugates	5.0743	4.1218	3.7738	2.8548	2.843	2.8475
neg_1217	Caffeic Acid	metab_8384	C01197	HMDB0003501;HMDB0001964	179.034	neg	M-H	C9H8O4	3.4968	0.0248195	56.5	-	-3.64656	4361-87-9;331-39-5;501-16-6	-	-	map01100;map00940;map01110	Metabolic pathways;Phenylpropanoid biosynthesis;Biosynthesis of secondary metabolites	Metabolism;Metabolism;Metabolism	Global and overview maps;Biosynthesis of other secondary metabolites;Global and overview maps	Phenylpropanoids and polyketides	Cinnamic acids and derivatives	Hydroxycinnamic acids and derivatives	4.6933	4.664	4.6858	4.4851	4.5274	4.5071
neg_3905	Glutathione	metab_8387	C00051	HMDB0062697;HMDB0003337;70-18-8;HMDB0011691;HMDB0000125	306.077	neg	M-H	C10H17N3O6S	1.1934	0.016595	55.1	-	0.488929	27025-41-8;70-18-8;15718-51-1	Vitamins and cofactors	Cofactors	map01100;map00270;map00480;map02010;map01240	Metabolic pathways;Cysteine and methionine metabolism;Glutathione metabolism;ABC transporters;Biosynthesis of cofactors	Metabolism;Metabolism;Metabolism;Environmental Information Processing;Metabolism	Global and overview maps;Amino acid metabolism;Metabolism of other amino acids;Membrane transport;Global and overview maps	Organic acids and derivatives	Carboxylic acids and derivatives	Amino acids, peptides, and analogues	3.0824	3.257	3.553	4.6026	4.5416	4.3896
