# Supplementary material for: The Key Metabolites in Rice Quality Formation of Conventional japonica Varieties
Source: Curr Issues Mol Biol. 2023 Jan 20;45(2):990–1001. doi: 10.3390/cimb45020064 (PMC9955130; doi:10.3390/cimb45020064)
Supplement: Supplementary file 1 [file cimb-45-00064-s001.zip › Table S5.xlsx]

## Sheet: Sheet1
Table S5. Detailed information on key metabolites associated with rice quality.
ID	Metabolite	Metab ID	KEGG Compound ID	Library ID	M/Z	Mode	Adducts	Formula	Retention time	RSD	Fragmentation Score	Theoretical Fragmentation Score	Mass Error	CAS ID	KEGG Compound First Category	KEGG Compound Second Category	KEGG Pathway ID	KEGG Pathway Description	KEGG Pathway First Category	KEGG Pathway Second Category	HMDB Superclass	HMDB Class	HMDB Subclass	YD3_1	YD3_2	YD3_3	YD4_1	YD4_2	YD4_3	HD5_1	HD5_2	HD5_3	QC01	QC02	QC03
pos_733	Glycerophosphocholine	metab_721	C00670	HMDB0008390;HMDB0008259;HMDB0008291;HMDB0008391;HMDB0008228;HMDB0008161;HMDB0008820;HMDB0008096;HMDB0008358;HMDB0008194;HMDB0011225;HMDB0008456;HMDB0007930;HMDB0007994;HMDB0008261;HMDB0008392;HMDB0011228;HMDB0008489;HMDB0008195;HMDB0008557;HMDB0008588;HMDB0008491;HMDB0000086;HMDB0008620;HMDB0008622;HMDB0008258;HMDB0008062;HMDB0007963;HMDB0008720;HMDB0008422;HMDB0008524;HMDB0008719;HMDB0008523;HMD…	258.11	pos	M+H	C8H20NO6P	0.4557	0.00389727	97.2	-	-0.507047	28319-77-9	-	-	map00565;map00564	Ether lipid metabolism;Glycerophospholipid metabolism	Metabolism;Metabolism	Lipid metabolism;Lipid metabolism	Lipids and lipid-like molecules	Glycerophospholipids	Glycerophosphocholines	5.8155	5.8535	5.7757	6.0512	6.0139	6.1261	6.0238	6.0332	6.1103	6.6538	6.6526	6.6559
pos_9	Sucrose	metab_7	C00089	57-50-1;HMDB0000258	381.079	pos	M+Na, M+K, 2M+Na, 2M+K, M+H-2H2O	C12H22O11	0.5311	0.00253216	93.2	-	-0.608952	57-50-1	Carbohydrates	Oligosaccharides	map01100;map00500;map01110;map02010;map00052	Metabolic pathways;Starch and sucrose metabolism;Biosynthesis of secondary metabolites;ABC transporters;Galactose metabolism	Metabolism;Metabolism;Metabolism;Environmental Information Processing;Metabolism	Global and overview maps;Carbohydrate metabolism;Global and overview maps;Membrane transport;Carbohydrate metabolism	Organic oxygen compounds	Organooxygen compounds	Carbohydrates and carbohydrate conjugates	7.719	7.6507	7.3698	7.8752	7.8765	7.7489	7.4877	7.4967	7.7037	8.1977	8.1974	8.1994
pos_6	Levan	metab_4116	C06215	HMDB0003539	543.132	pos	M+NH4, M+Na, M+K, 2M+NH4, M+H-H2O	C18H32O16	0.7019	0.00569813	86.8	-	-0.310712	9013-95-0	-	-	map00500	Starch and sucrose metabolism	Metabolism	Carbohydrate metabolism	Organic oxygen compounds	Organooxygen compounds	Carbohydrates and carbohydrate conjugates	6.3606	6.4159	6.1148	6.6669	6.6013	6.5101	6.0378	6.049	6.1319	6.7634	6.7603	6.7652
neg_220	Amylose	metab_8383	C00718	HMDB0038852;HMDB0003403;9005-82-7	415.146	neg	M-H, M+FA-H	C2H6.[C12H20O11]n	1.8643	0.0282623	-	34.9	0.184174	6118-87-2;9005-82-7	-	-	map01100;map00500;map01110	Metabolic pathways;Starch and sucrose metabolism;Biosynthesis of secondary metabolites	Metabolism;Metabolism;Metabolism	Global and overview maps;Carbohydrate metabolism;Global and overview maps	Organic oxygen compounds	Organooxygen compounds	Carbohydrates and carbohydrate conjugates	5.0743	4.1218	3.7738	2.8548	2.843	2.8475	5.248	5.2779	5.6693	4.9327	4.9283	4.9094
neg_108	L-Glutamine	metab_4225	C00064	56-85-9;HMDB0000641;HMDB0003423	145.061	neg	M-H2O-H, M-H	C5H10N2O3	0.4358	0.00744659	52	-	-7.1207	56-85-9;5959-95-5	Peptides	Amino acids	map01100;map00630;map00220;map00230;map01240;map02010;map00910;map01230;map00240;map00250;map00970;map00750	Metabolic pathways;Glyoxylate and dicarboxylate metabolism;Arginine biosynthesis;Purine metabolism;Biosynthesis of cofactors;ABC transporters;Nitrogen metabolism;Biosynthesis of amino acids;Pyrimidine metabolism;Alanine, aspartate and glutamate metabolism;Aminoacyl-tRNA biosynthesis;Vitamin B6 metabolism	Metabolism;Metabolism;Metabolism;Metabolism;Metabolism;Environmental Information Processing;Metabolism;Metabolism;Metabolism;Metabolism;Genetic Information Processing;Metabolism	Global and overview maps;Carbohydrate metabolism;Amino acid metabolism;Nucleotide metabolism;Global and overview maps;Membrane transport;Energy metabolism;Global and overview maps;Nucleotide metabolism;Amino acid metabolism;Translation;Metabolism of cofactors and vitamins	Organic acids and derivatives	Carboxylic acids and derivatives	Amino acids, peptides, and analogues	4.2767	4.1961	4.1098	4.9004	5.2231	4.1357	4.4923	4.3818	4.5432	4.9256	4.9275	4.9319
neg_3872	Xanthine	metab_7765	C00385	HMDB0000292;69-89-6	151.025	neg	M-H	C5H4N4O2	1.6845	0.0137906	62.3	-	-5.89513	69-89-6	-	-	map01100;map01110;map00230;map00232	Metabolic pathways;Biosynthesis of secondary metabolites;Purine metabolism;Caffeine metabolism	Metabolism;Metabolism;Metabolism;Metabolism	Global and overview maps;Global and overview maps;Nucleotide metabolism;Biosynthesis of other secondary metabolites	Organoheterocyclic compounds	Imidazopyrimidines	Purines and purine derivatives	5.0501	4.7359	4.6228	4.7696	4.9039	4.1912	4.4017	4.4384	4.4262	4.8138	4.809	4.8018
neg_4176	L-Aspartic acid	metab_8037	C00049	HMDB0000191;56-84-8	132.029	neg	M-H	C4H7NO4	0.5899	0.00023552	71.1	-	-7.72322	56-84-8	Peptides;Hormones and transmitters	Amino acids;Neurotransmitters	map01100;map00220;map01110;map00770;map00300;map01240;map01210;map00270;map01200;map00260;map01230;map00760;map00460;map00250;map00710;map00970;map00261;map02010;map00410;map00340	Metabolic pathways;Arginine biosynthesis;Biosynthesis of secondary metabolites;Pantothenate and CoA biosynthesis;Lysine biosynthesis;Biosynthesis of cofactors;2-Oxocarboxylic acid metabolism;Cysteine and methionine metabolism;Carbon metabolism;Glycine, serine and threonine metabolism;Biosynthesis of amino acids;Nicotinate and nicotinamide metabolism;Cyanoamino acid metabolism;Alanine, aspartate a…	Metabolism;Metabolism;Metabolism;Metabolism;Metabolism;Metabolism;Metabolism;Metabolism;Metabolism;Metabolism;Metabolism;Metabolism;Metabolism;Metabolism;Metabolism;Genetic Information Processing;Metabolism;Environmental Information Processing;Metabolism;Metabolism	Global and overview maps;Amino acid metabolism;Global and overview maps;Metabolism of cofactors and vitamins;Amino acid metabolism;Global and overview maps;Global and overview maps;Amino acid metabolism;Global and overview maps;Amino acid metabolism;Global and overview maps;Metabolism of cofactors and vitamins;Metabolism of other amino acids;Amino acid metabolism;Energy metabolism;Translation;Bio…	Organic acids and derivatives	Carboxylic acids and derivatives	Amino acids, peptides, and analogues	4.4657	4.1861	4.4301	4.8083	4.6939	4.4341	4.3732	4.246	4.2984	4.9609	4.9608	4.9607
neg_4196	L-Asparagine	metab_8054	C00152	HMDB0251512;HMDB0000168;70-47-3;MJDBOTE0000518	131.045	neg	M-H	C4H8N2O3	0.5759	0.00950011	70.4	-	-7.82543	70-47-3	Peptides	Amino acids	map01100;map01110;map00460;map01230;map00250;map00970	Metabolic pathways;Biosynthesis of secondary metabolites;Cyanoamino acid metabolism;Biosynthesis of amino acids;Alanine, aspartate and glutamate metabolism;Aminoacyl-tRNA biosynthesis	Metabolism;Metabolism;Metabolism;Metabolism;Metabolism;Genetic Information Processing	Global and overview maps;Global and overview maps;Metabolism of other amino acids;Global and overview maps;Amino acid metabolism;Translation	Organic acids and derivatives	Carboxylic acids and derivatives	Amino acids, peptides, and analogues	5.3163	5.2015	5.527	5.4104	5.5807	5.4655	4.9221	5.0157	4.8895	5.3387	5.3306	5.3335
pos_947	Hypoxanthine	metab_924	C00262	HMDB0000157;68-94-0	137.046	pos	M+H	C5H4N4O	1.4015	0.0136904	88.6	-	-0.45029	68-94-0	-	-	map01100;map00230	Metabolic pathways;Purine metabolism	Metabolism;Metabolism	Global and overview maps;Nucleotide metabolism	Organoheterocyclic compounds	Imidazopyrimidines	Purines and purine derivatives	5.4889	5.3243	5.3801	5.6318	5.7038	4.9306	4.972	4.7827	4.8336	5.4657	5.4767	5.4675
